# Supplementary material for: Metabolomics reveal distinct molecular pathways associated with future risk of Crohn’s Disease
Source: Gut Microbes. 2025 Sep 5;17(1):2546998. doi: 10.1080/19490976.2025.2546998 (PMC12416195; doi:10.1080/19490976.2025.2546998)
Supplement: Supplemental Material [file KGMI_A_2546998_SM5195.xlsx]

## Sheet: Legends
List	Description
table S1.	Number of samples used in each analysis
table S2.	Univariable conditional logistic regression results for the association between serum metabolites and the future onset of Crohn's disease. Co-variates in the model are CD-multiplex family and relationship to proband (sibling vs offspring). q-values were calculated using the Benjamini-Hochberg method with q-values <0.05 considered significant
table S3.	Logistic regression results for the association between the non-imputed portions of pre-CD metabolites and the future onset of Crohn's disease. Included in the analysis were fourteen identified metabolites from pre-CD markers, each with an imputation ratio >10%.Co-variates in the model are CD-multiplex family and relationship to proband (sibling vs offspring).
table S4.	List of the 63 serum metabolites remaining significantly associated with the future onset of Crohn’s disease after excluding metabolites with imputed data in more than 10% of the cohort
table S5.	Univariable conditional logistic regression results of shorter follow up duration group for serum metabolites associated with future onset of Crohn’s disease. Co-variates in the model are CD-multiplex family and relationship to proband (sibling vs offspring). one-tailed p<0.05 considered significant
table S6.	Univariable conditional logistic regression results of longer follow up duration group for serum metabolites associated with future onset of Crohn’s disease. Co-variates in the model are CD-multiplex family and relationship to proband (sibling vs offspring). one-tailed p<0.05 considered significant
table S7.	Results of the targeted univariate conditional logistic regression model for the 63 serum metabolites associated with future onset of Crohn’s disease after adjusting for Lactulose to Mannitol ratio. q-values were calculated using the Benjamini-Hochberg method with q-values <0.05 considered significant.
table S8.	Results of the targeted univariate conditional logistic regression model for the 63 serum metabolites associated with future onset of Crohn’s disease after adjusting for c-reactive protein. q-values were calculated using the Benjamini-Hochberg method with q-values <0.05 considered significant.
table S9.	Results of the targeted univariate conditional logistic regression model for the 63 serum metabolites associated with future onset of Crohn’s disease after adjusting for serum anti-microbial antibody sum. q-values were calculated using the Benjamini-Hochberg method with q-values <0.05 considered significant.
table S10.	Results of the targeted univariate conditional logistic regression model for the 63 serum metabolites associated with future onset of Crohn’s disease after adjusting for gut microbial diversity (Shannon index). q-values were calculated using the Benjamini-Hochberg method with q-values <0.05 considered significant.
table S11.	Results of the targeted univariate conditional logistic regression model for the 63 serum metabolites associated with future onset of Crohn’s disease after adjusting for fecal calprotectin. q-values were calculated using the Benjamini-Hochberg method with q-values <0.05 considered significant.
table S12.	Partial spearman correlation coefficient of 63 serum metabolites associated with future onset of Crohn’s disease and c-reactive protein after accounting for the matching condition (age, sex, country, and follow up duration), CD-multiplex family, and relation to proband (sibling vs offspring). q-values were calculated using the Benjamini-Hochberg method with q-values <0.05 considered significant.
table S13.	Partial spearman correlation coefficient of 63 serum metabolites associated with future onset of Crohn’s disease and fecal calprotectin after accounting for the matching condition (age, sex, country, and follow up duration), CD-multiplex family, and relation to proband (sibling vs offspring). q-values were calculated using the Benjamini-Hochberg method with q-values <0.05 considered significant.
table S14.	Partial spearman correlation coefficient of 63 serum metabolites associated with future onset of Crohn’s disease and serum anti-microbial antibody sum after accounting for the matching condition (age, sex, country, and follow up duration), CD-multiplex family, and relation to proband (sibling vs offspring). q-values were calculated using the Benjamini-Hochberg method with q-values <0.05 considere…
table S15.	Partial spearman correlation coefficient of 63 serum metabolites associated with future onset of Crohn’s disease and Lactulose to Mannitol ratio after accounting for the matching condition (age, sex, country, and follow up duration), CD-multiplex family, and relation to proband (sibling vs offspring). q-values were calculated using the Benjamini-Hochberg method with q-values <0.05 considered sign…
table S16.	Partial spearman correlation coefficient of 63 serum metabolites associated with future onset of Crohn’s disease and gut microbial diversity (Shannon index) after accounting for the matching condition (age, sex, country, and follow up duration), CD-multiplex family, and relation to proband (sibling vs offspring). q-values were calculated using the Benjamini-Hochberg method with q-values <0.05 con…
table S17.	Partial spearman correlation coefficient of 63 serum metabolites associated with future onset of Crohn’s disease and 20 microbial genera after accounting for the matching condition (age, sex, country, and follow up duration), CD-multiplex family, and relation to proband (sibling vs offspring). q-values were calculated using the Benjamini-Hochberg method with q-values <0.05 considered significant.
table S18.	Partial spearman correlation coefficient of 63 serum metabolites associated with future onset of Crohn’s disease and 23 proteins after accounting for the matching condition (age, sex, country, and follow up duration), CD-multiplex family, and relation to proband (sibling vs offspring). q-values were calculated using the Benjamini-Hochberg method with q-values <0.05 considered significant.
table S19.	Spearman correlation coefficients between serum and fecal levels of 26 overlapping metabolites (n = 122 paired samples). q-values were calculated using the Benjamini-Hochberg method with q-values <0.05 considered significant.
Abbreviation	Meaning
PC	Principal Component
OR	Odd Ratio
CI	Confidence interval
*	Indicates a compound putatively characterized to a chemical class based on spectral similarity using Metabolon Inc.’s annotation protocols, pending confirmation by a standard
**	Indicates a compound putatively identified by Metabolon Inc. through matching to its proprietary spectral libraries and orthogonal analytical evidence without a chemical standard

## Sheet: table S1
Dataset overview
Dataset	Number of samples(HMC/CD)
Serum metabolome	389(311/78)
Proteome	354(283/71)
Fecal calprotectin	352(288/64)
C-reactive protein	386(309/77)
Antibody sum	386(309/77)
Gut microbiome	379(304/75)
Lactulose-to-mannitol ratio	359(295/64)
Overlap	291(241/50)
Analysis overview
Analysis	Category	Number of sampels
Differential abundance analysis (Conditional logistic regression)	Serum metabolome vs CD (covariate: demographic )	389
	Serum metabolome vs CD (covariate: demographic + Fecal calprotectin)	352
	Serum metabolome vs CD (covariate: demographic + C-reactive protein)	386
	Serum metabolome vs CD (covariate: demographic + Antibody sum)	386
	Serum metabolome vs CD (covariate: demographic + alpha diversity)	379
	Serum metabolome vs CD (covariate: demographic + Lactulose-to-mannitol ratio)	359
Spearman partial correlation	Serum metabolome vs Proteome	354
	Serum metabolome vs Fecal caplrotectin	352
	Serum metabolome vs C-reactive protein	386
	Serum metabolome vs Antibody sum	386
	Serum metabolome vs Gut microbiome	379
	Serum metabolome vs Lactulose-to-mannitol ratio	359

## Sheet: table S2
Metabolites	SUPER_PATHWAY	SUB_PATHWAY	Zero Proportion	p-value	OR	Lower 95% CI	Higher 95% CI	q-value
X-11372			0	1.38e-07	0.340172	0.227751	0.508084	0.000138869
indolin-2-one	Xenobiotics	Food Component/Plant	0.2609	6.17e-07	1.99017	1.51842	2.60848	0.000310551
X-24953			0.0409	2.19e-06	0.364777	0.240289	0.553757	0.000734748
X-11880			0	6.1e-06	0.40986	0.278465	0.603254	0.0015347
lactosyl-N-palmitoyl-sphingosine (d18:1/16:0)	Lipid	Lactosylceramides (LCER)	0	8.76e-06	1.95824	1.4561	2.63355	0.0017627
aspartate	Amino Acid	Alanine and Aspartate Metabolism	0	1.3e-05	1.84489	1.40088	2.42963	0.00187173
X-11308			0	1.15e-05	0.433061	0.297954	0.629433	0.00187173
X-21286			0.0026	1.7e-05	1.93639	1.43286	2.61688	0.00214052
phenylacetylglutamine	Peptide	Acetylated Peptides	0	2.14e-05	1.79332	1.36986	2.34768	0.00239082
X-22771			0.0026	2.45e-05	0.421742	0.282405	0.629827	0.00246524
xanthurenate	Amino Acid	Tryptophan Metabolism	0.1432	2.98e-05	0.479527	0.339592	0.677124	0.00272933
X-24951			0	3.32e-05	0.474924	0.334137	0.675031	0.00277917
N2-acetyl,N6,N6-dimethyllysine	Amino Acid	Lysine Metabolism	0.1023	4.17e-05	1.68547	1.31304	2.16354	0.00322911
N2-acetyl,N6-methyllysine	Amino Acid	Lysine Metabolism	0.2737	5.02e-05	1.62721	1.286	2.05897	0.00360515
gamma-tocopherol/beta-tocopherol	Cofactors and Vitamins	Tocopherol Metabolism	0	5.95e-05	1.66769	1.29921	2.1407	0.0037547
X-15674			0.2532	6.18e-05	0.477486	0.33257	0.685546	0.0037547
X-16935			0.0205	6.72e-05	0.450592	0.304472	0.666838	0.0037547
X-24337			0.0128	6.64e-05	1.70886	1.3133	2.22357	0.0037547
phenol sulfate	Amino Acid	Tyrosine Metabolism	0	8.23e-05	2.16212	1.47294	3.17377	0.00436009
6-hydroxyindole sulfate	Xenobiotics	Chemical	0	0.000100337	1.64592	1.28046	2.11568	0.00504695
quinolinate	Cofactors and Vitamins	Nicotinate and Nicotinamide Metabolism	0.0026	0.000142728	1.65776	1.27761	2.15103	0.00652655
alpha-tocopherol	Cofactors and Vitamins	Tocopherol Metabolism	0	0.000140055	1.68699	1.2889	2.20802	0.00652655
3-indoleglyoxylic acid	Xenobiotics	Food Component/Plant	0.1279	0.000160863	0.567557	0.422909	0.761679	0.00703603
X-13729			0.1714	0.000168687	1.6775	1.28118	2.19643	0.00707078
hydroquinone sulfate	Xenobiotics	Drug - Topical Agents	0.0512	0.00019635	1.73082	1.29672	2.31024	0.00790114
ascorbate (Vitamin C)	Cofactors and Vitamins	Ascorbate and Aldarate Metabolism	0.2685	0.000258294	0.430599	0.274024	0.67664	0.00999399
kynurenate	Amino Acid	Tryptophan Metabolism	0	0.000347149	0.50988	0.352528	0.737467	0.0105317
guanidinoacetate	Amino Acid	Creatine Metabolism	0	0.000345954	0.484203	0.325463	0.720367	0.0105317
4-methyl-2-oxopentanoate	Amino Acid	Leucine, Isoleucine and Valine Metabolism	0	0.000336115	0.545782	0.39199	0.759914	0.0105317
1-margaroylglycerol (17:0)	Lipid	Monoacylglycerol	0.0512	0.000348132	1.53814	1.21485	1.94746	0.0105317
phenylacetylcarnitine	Peptide	Acetylated Peptides	0.2046	0.000345602	1.58944	1.23317	2.04866	0.0105317
glycosyl-N-tricosanoyl-sphingadienine (d18:2/23:0)*	Lipid	Hexosylceramides (HCER)	0.445	0.00034377	0.464486	0.30524	0.706812	0.0105317
sphingomyelin (d18:2/24:2)*	Lipid	Sphingomyelins	0	0.000355944	1.72323	1.27825	2.32312	0.0105317
glu-gly-asn-val**	Peptide	Polypeptide	0.0332	0.0003523	1.58038	1.22955	2.03132	0.0105317
3-methyl-2-oxobutyrate	Amino Acid	Leucine, Isoleucine and Valine Metabolism	0	0.000413616	0.552508	0.397491	0.76798	0.0118885
isocitrate	Energy	TCA Cycle	0.0051	0.000648833	0.57449	0.417772	0.789998	0.016896
sphingomyelin (d18:2/24:1, d18:1/24:2)*	Lipid	Sphingomyelins	0	0.000650923	1.64863	1.23682	2.19755	0.016896
picolinoylglycine	Lipid	Fatty Acid Metabolism (Acyl Glycine)	0.1202	0.000655013	0.549063	0.388925	0.775137	0.016896
X-12100			0	0.000610634	1.56909	1.21268	2.03024	0.016896
stearoyl sphingomyelin (d18:1/18:0)	Lipid	Sphingomyelins	0	0.000746907	1.5577	1.20391	2.01545	0.0185467
lanthionine	Amino Acid	Methionine, Cysteine, SAM and Taurine Metabolism	0.4501	0.000755879	0.185867	0.0698207	0.494792	0.0185467
glycylvaline	Peptide	Dipeptide	0	0.000810176	1.60431	1.21662	2.11554	0.0194057
alpha-hydroxyisocaproate	Amino Acid	Leucine, Isoleucine and Valine Metabolism	0	0.000923186	0.565692	0.403836	0.79242	0.0215983
cysteine sulfinic acid	Amino Acid	Methionine, Cysteine, SAM and Taurine Metabolism	0.0026	0.00115671	1.54474	1.18834	2.00802	0.0264466
N-acetyltyrosine	Amino Acid	Tyrosine Metabolism	0.0844	0.00125974	0.615623	0.45843	0.826717	0.0275499
Fibrinopeptide B (1-9)**	Peptide	Fibrinogen Cleavage Peptide	0.0026	0.00124493	1.53308	1.18279	1.98711	0.0275499
riboflavin (Vitamin B2)	Cofactors and Vitamins	Riboflavin Metabolism	0.1944	0.00139949	0.437795	0.26375	0.72669	0.029955
eicosenedioate (C20:1-DC)*	Lipid	Fatty Acid, Dicarboxylate	0	0.00147178	0.559707	0.391406	0.800375	0.0308459
N-acetylhistidine	Amino Acid	Histidine Metabolism	0.0358	0.00151005	0.620432	0.461989	0.833216	0.0310022
3-methyl-2-oxovalerate	Amino Acid	Leucine, Isoleucine and Valine Metabolism	0	0.00169517	0.589753	0.42411	0.820089	0.0328666
1-linolenoylglycerol (18:3)	Lipid	Monoacylglycerol	0.023	0.00169887	1.47754	1.15787	1.88547	0.0328666
sphingomyelin (d18:2/23:1)*	Lipid	Sphingomyelins	0	0.00165046	1.62575	1.20116	2.20042	0.0328666
X-18922			0.0051	0.00191289	0.589316	0.422	0.82297	0.0363088
4-hydroxyphenylacetylglutamine	Peptide	Acetylated Peptides	0.2737	0.0021241	1.4625	1.14756	1.86388	0.0395712
X-24309			0.0026	0.0021731	0.616218	0.452167	0.83979	0.039748
X-11407			0.0358	0.00225342	13.0703	2.51208	68.0044	0.0404812
1-lignoceroyl-GPC (24:0)	Lipid	Lysophospholipid	0.023	0.00233289	0.612159	0.446314	0.83963	0.0411735
1-stearoyl-2-arachidonoyl-GPI (18:0/20:4)	Lipid	Phosphatidylinositol (PI)	0	0.0025885	1.53184	1.16071	2.02164	0.0425709
3beta,7alpha-dihydroxy-5-cholestenoate	Lipid	Sterol	0.0026	0.00256239	0.587588	0.415909	0.830134	0.0425709
glycerophosphoinositol*	Lipid	Phospholipid Metabolism	0.0512	0.00262365	1.54646	1.16412	2.05437	0.0425709
2-hydroxybutyrate/2-hydroxyisobutyrate	Amino Acid	Glutathione Metabolism	0	0.00253062	0.5959	0.425839	0.833875	0.0425709
X-12462			0	0.00256187	0.609883	0.442267	0.841023	0.0425709
sphingomyelin (d18:1/22:2, d18:2/22:1, d16:1/24:2)*	Lipid	Sphingomyelins	0	0.00268304	1.56025	1.16696	2.08609	0.0428435
phosphocholine	Lipid	Phospholipid Metabolism	0.0256	0.00279232	0.490608	0.307602	0.78249	0.0438918
p-cresol sulfate	Xenobiotics	Benzoate Metabolism	0	0.00301036	1.46881	1.13935	1.89353	0.0459636
sphingomyelin (d18:1/19:0, d19:1/18:0)*	Lipid	Sphingomyelins	0	0.0030155	1.53241	1.1558	2.03172	0.0459636
bilirubin (E,Z or Z,E)*	Cofactors and Vitamins	Hemoglobin and Porphyrin Metabolism	0.0332	0.00316095	0.599019	0.426241	0.841833	0.0474614
sphingomyelin (d18:1/24:1, d18:2/24:0)*	Lipid	Sphingomyelins	0	0.00325678	1.50422	1.14605	1.97432	0.0481812
N-stearoyl-sphingosine (d18:1/18:0)*	Lipid	Ceramides	0	0.00390321	1.46515	1.13038	1.89908	0.0565221
3-indoxyl sulfate	Amino Acid	Tryptophan Metabolism	0	0.00405758	1.43381	1.12139	1.83326	0.0565221
1-arachidonoyl-GPC* (20:4)*	Lipid	Lysophospholipid	0	0.00399243	1.46828	1.13042	1.90713	0.0565221
pyrraline	Xenobiotics	Food Component/Plant	0.0128	0.00410151	0.586392	0.407281	0.844271	0.0565221
X-24975			0.0153	0.00402432	0.559111	0.376215	0.830923	0.0565221
X-24425			0.335	0.00421551	1.44197	1.12223	1.85279	0.0573082
arachidonoylcholine	Lipid	Fatty Acid Metabolism (Acyl Choline)	0.0026	0.00428543	1.48956	1.13321	1.95798	0.0574819
androsterone sulfate	Lipid	Androgenic Steroids	0	0.0044471	0.566577	0.383045	0.838047	0.0586465
X-23276			0.4118	0.00448885	0.103007	0.0214783	0.494007	0.0586465
X-21607			0.0332	0.00459724	1.42844	1.11625	1.82794	0.0592927
Fibrinopeptide B (1-11)**	Peptide	Fibrinogen Cleavage Peptide	0.0026	0.00481778	1.46253	1.12282	1.90502	0.0613505
palmitoleate (16:1n7)	Lipid	Long Chain Monounsaturated Fatty Acid	0	0.00526166	1.42322	1.11076	1.82357	0.0615491
ursodeoxycholate	Lipid	Secondary Bile Acid Metabolism	0.1228	0.00505616	1.43896	1.11571	1.85585	0.0615491
2-linoleoylglycerol (18:2)	Lipid	Monoacylglycerol	0.0205	0.00499428	1.40192	1.10736	1.77483	0.0615491
threonate	Cofactors and Vitamins	Ascorbate and Aldarate Metabolism	0	0.00493133	0.665912	0.501552	0.884133	0.0615491
1-stearoyl-2-arachidonoyl-GPE (18:0/20:4)	Lipid	Phosphatidylethanolamine (PE)	0	0.0051692	1.44951	1.11743	1.88028	0.0615491
2-ketocaprylate	Amino Acid	Leucine, Isoleucine and Valine Metabolism	0	0.00510671	0.587323	0.404676	0.852408	0.0615491
X-24549			0.0102	0.00520462	0.591796	0.409598	0.855039	0.0615491
hydroxyasparagine**	Amino Acid	Alanine and Aspartate Metabolism	0.0051	0.0054029	0.638093	0.464965	0.875684	0.0624749
pentadecanoate (15:0)	Lipid	Long Chain Saturated Fatty Acid	0	0.00552609	1.41687	1.10773	1.81228	0.0628038
X-21845			0.4271	0.0055562	0.47133	0.276962	0.802102	0.0628038
cholate	Lipid	Primary Bile Acid Metabolism	0.0051	0.00598074	1.34297	1.08831	1.65721	0.0668514
cysteine	Amino Acid	Methionine, Cysteine, SAM and Taurine Metabolism	0	0.00616893	0.587608	0.401635	0.859693	0.0681972
linoleoyl-linoleoyl-glycerol (18:2/18:2) [1]*	Lipid	Diacylglycerol	0.0844	0.00636394	1.41441	1.10258	1.81444	0.0695883
tryptophan betaine	Amino Acid	Tryptophan Metabolism	0.0026	0.00650252	0.513406	0.317633	0.829843	0.0695908
hexadecenedioate (C16:1-DC)*	Lipid	Fatty Acid, Dicarboxylate	0	0.00649073	0.640787	0.465087	0.882864	0.0695908
2-acetamidophenol sulfate	Xenobiotics	Food Component/Plant	0.3887	0.0066191	0.459391	0.262029	0.805407	0.0700927
1-oleoylglycerol (18:1)	Lipid	Monoacylglycerol	0	0.00695289	1.35799	1.08741	1.69591	0.0728605
2-piperidinone	Xenobiotics	Food Component/Plant	0.0026	0.00704938	1.37649	1.09102	1.73667	0.0731101
X-18899			0.0026	0.00720594	0.643013	0.465951	0.88736	0.0739711
glycerate	Carbohydrate	Glycolysis, Gluconeogenesis, and Pyruvate Metabolism	0	0.00735509	0.632099	0.451972	0.884014	0.0747396
O-sulfo-L-tyrosine	Xenobiotics	Chemical	0	0.00765107	1.42651	1.09876	1.85202	0.0769698
gamma-glutamylglutamate	Peptide	Gamma-glutamyl Amino Acid	0.0563	0.00837857	1.42797	1.09572	1.86097	0.0802747
oxalate (ethanedioate)	Cofactors and Vitamins	Ascorbate and Aldarate Metabolism	0.0026	0.00826499	0.688063	0.521351	0.908086	0.0802747
10-undecenoate (11:1n1)	Lipid	Medium Chain Fatty Acid	0	0.00829004	1.37844	1.08619	1.74933	0.0802747
10-heptadecenoate (17:1n7)	Lipid	Long Chain Monounsaturated Fatty Acid	0	0.00832552	1.41143	1.09267	1.82318	0.0802747
3-methoxycatechol sulfate (1)	Xenobiotics	Benzoate Metabolism	0.0179	0.00825404	0.483231	0.281709	0.828913	0.0802747
glycodeoxycholate	Lipid	Secondary Bile Acid Metabolism	0.2481	0.00860355	1.37127	1.08351	1.73545	0.0814419
thioproline	Xenobiotics	Chemical	0	0.00866231	0.66894	0.49547	0.903145	0.0814419
isovalerate (C5)	Amino Acid	Leucine, Isoleucine and Valine Metabolism	0	0.00903151	0.659326	0.48228	0.901366	0.0841269
5-acetylamino-6-formylamino-3-methyluracil	Xenobiotics	Xanthine Metabolism	0.2762	0.00936086	1.3788	1.08214	1.75679	0.0863947
1-arachidonoyl-GPI* (20:4)*	Lipid	Lysophospholipid	0	0.00997946	1.36603	1.0775	1.73183	0.0886777
glycolithocholate sulfate*	Lipid	Secondary Bile Acid Metabolism	0.0051	0.0101371	1.42791	1.08836	1.8734	0.0886777
3,4-dihydroxybutyrate	Lipid	Fatty Acid, Dihydroxy	0	0.0100068	0.574084	0.376324	0.875768	0.0886777
4-vinylphenol sulfate	Xenobiotics	Benzoate Metabolism	0	0.0101222	0.521019	0.316996	0.856355	0.0886777
sphingomyelin (d18:0/18:0, d19:0/17:0)*	Lipid	Dihydrosphingomyelins	0	0.00991697	1.45534	1.09421	1.93565	0.0886777
X-15461			0.0051	0.00990018	1.38997	1.08228	1.78513	0.0886777
pseudouridine	Nucleotide	Pyrimidine Metabolism, Uracil containing	0	0.0104458	1.41092	1.08411	1.83624	0.0902776
glycosyl ceramide (d18:1/20:0, d16:1/22:0)*	Lipid	Hexosylceramides (HCER)	0	0.0104995	0.684661	0.512225	0.915145	0.0902776
2-hydroxyheptanoate*	Lipid	Fatty Acid, Monohydroxy	0	0.0107219	0.548686	0.346014	0.870071	0.0914091
1-palmitoyl-2-arachidonoyl-GPE (16:0/20:4)*	Lipid	Phosphatidylethanolamine (PE)	0	0.010841	1.41588	1.08354	1.85016	0.0916472
glycosyl-N-behenoyl-sphingadienine (d18:2/22:0)*	Lipid	Hexosylceramides (HCER)	0.0051	0.0113654	0.68403	0.509768	0.917861	0.0944926
N-linoleoylserine*	Lipid	Fatty Acid, Amide	0.0946	0.0113628	1.38128	1.07563	1.77378	0.0944926
tricosanoyl sphingomyelin (d18:1/23:0)*	Lipid	Sphingomyelins	0	0.0115484	1.41577	1.08098	1.85424	0.0952272
gamma-glutamyl-epsilon-lysine	Peptide	Gamma-glutamyl Amino Acid	0.0026	0.012026	1.33773	1.06597	1.67876	0.097926
phenylacetylglutamate	Peptide	Acetylated Peptides	0.4194	0.0120704	1.34039	1.06631	1.68492	0.097926
X-14904			0.1253	0.0122084	1.34682	1.06703	1.69996	0.098253
carboxyethyl-GABA	Amino Acid	Glutamate Metabolism	0.3427	0.0124485	0.702815	0.533	0.926735	0.0986078
perfluorooctanesulfonate (PFOS)	Xenobiotics	Chemical	0	0.0123586	0.624349	0.431675	0.903022	0.0986078
cystathionine	Amino Acid	Methionine, Cysteine, SAM and Taurine Metabolism	0.2506	0.0127115	0.481563	0.271041	0.855603	0.0999046
sphingomyelin (d18:1/17:0, d17:1/18:0, d19:1/16:0)	Lipid	Sphingomyelins	0	0.0128908	1.39846	1.07363	1.82158	0.100528
succinate	Energy	TCA Cycle	0	0.013367	0.692891	0.518117	0.926622	0.102651
octadecenedioate (C18:1-DC)	Lipid	Fatty Acid, Dicarboxylate	0	0.013309	0.629535	0.436404	0.908138	0.102651
N-acetyl-2-aminooctanoate*	Lipid	Fatty Acid, Amino	0.0026	0.0140223	0.588992	0.386101	0.898499	0.106064
X-24556			0.0767	0.0140018	0.66829	0.484563	0.921678	0.106064
beta-alanine	Nucleotide	Pyrimidine Metabolism, Uracil containing	0.0205	0.014892	1.37747	1.06447	1.7825	0.106571
thyroxine	Amino Acid	Tyrosine Metabolism	0	0.0146231	1.38832	1.06686	1.80664	0.106571
1-linoleoylglycerol (18:2)	Lipid	Monoacylglycerol	0	0.0154938	1.33714	1.05685	1.69177	0.106571
5alpha-androstan-3alpha,17beta-diol monosulfate (1)	Lipid	Androgenic Steroids	0.1074	0.0156125	0.596121	0.391936	0.906679	0.106571
1-palmitoyl-2-stearoyl-GPC (16:0/18:0)	Lipid	Phosphatidylcholine (PC)	0	0.0151393	1.36294	1.06162	1.74978	0.106571
1-stearoyl-2-docosahexaenoyl-GPE (18:0/22:6)*	Lipid	Phosphatidylethanolamine (PE)	0	0.0143533	1.39828	1.06915	1.82872	0.106571
glycosyl-N-palmitoyl-sphingosine (d18:1/16:0)	Lipid	Hexosylceramides (HCER)	0	0.0151337	1.37065	1.06279	1.76768	0.106571
ceramide (d16:1/24:1, d18:1/22:1)*	Lipid	Ceramides	0.2302	0.015743	0.713321	0.542257	0.93835	0.106571
cortolone glucuronide (1)	Lipid	Corticosteroids	0.0435	0.0154709	0.670363	0.48496	0.926647	0.106571
deoxycholic acid 12-sulfate*	Lipid	Secondary Bile Acid Metabolism	0.2481	0.0155748	1.42006	1.06878	1.8868	0.106571
X-14056			0.0026	0.0155749	0.649974	0.458437	0.921535	0.106571
X-15486			0.0077	0.0150896	1.36064	1.0614	1.74424	0.106571
4-vinylcatechol sulfate	#N/A		0.1049	0.0154658	1.40989	1.06764	1.86186	0.106571
X-23997			0.023	0.0144577	1.34527	1.06067	1.70623	0.106571
X-24588			0.0051	0.0157844	1.38408	1.06303	1.8021	0.106571
X-25420			0.0051	0.0146027	1.37038	1.06418	1.76468	0.106571
X-21339			0	0.0159736	0.646441	0.453324	0.921827	0.107129
theophylline	Xenobiotics	Xanthine Metabolism	0.1458	0.0165457	1.41311	1.06503	1.87494	0.110232
2-hydroxyoctanoate	Lipid	Fatty Acid, Monohydroxy	0	0.0174471	0.659953	0.46849	0.929662	0.115472
1-(1-enyl-palmitoyl)-2-palmitoleoyl-GPC (P-16:0/16:1)*	Lipid	Plasmalogen	0	0.017945	0.693572	0.512266	0.939047	0.117991
X-12830			0.3708	0.0186596	0.624873	0.422319	0.924577	0.120445
X-19141			0	0.0186774	0.701591	0.522177	0.942649	0.120445
X-23787			0.3427	0.0184538	0.628361	0.42694	0.92481	0.120445
X-21669			0.1253	0.0204541	1.39163	1.05236	1.84028	0.131062
1-palmitoyl-GPE (16:0)	Lipid	Lysophospholipid	0	0.0211268	1.37907	1.04938	1.81234	0.134516
gamma-glutamylthreonine	Peptide	Gamma-glutamyl Amino Acid	0	0.0212955	1.37281	1.04829	1.79779	0.134738
1-dihomo-linolenylglycerol (20:3)	Lipid	Monoacylglycerol	0.0051	0.021635	1.30882	1.04025	1.64672	0.135065
Fibrinopeptide A (2-15)**	Peptide	Fibrinogen Cleavage Peptide	0.0128	0.021576	1.36964	1.04733	1.79113	0.135065
X-24748			0	0.0217501	0.65164	0.452009	0.939439	0.135065
sphingomyelin (d18:1/18:1, d18:2/18:0)	Lipid	Sphingomyelins	0	0.0220258	1.36763	1.04614	1.7879	0.135938
theobromine	Xenobiotics	Xanthine Metabolism	0.0332	0.0222832	0.679147	0.487374	0.94638	0.136688
creatine	Amino Acid	Creatine Metabolism	0	0.0226764	1.37331	1.04539	1.8041	0.138257
5-dodecenoylcarnitine (C12:1)	Lipid	Fatty Acid Metabolism (Acyl Carnitine, Monounsaturated)	0.0256	0.0231162	1.30537	1.03723	1.64283	0.14009
oleoyl-arachidonoyl-glycerol (18:1/20:4) [2]*	Lipid	Diacylglycerol	0.1611	0.023452	1.30886	1.03702	1.65196	0.141274
lactosyl-N-nervonoyl-sphingosine (d18:1/24:1)*	Lipid	Lactosylceramides (LCER)	0	0.0242008	1.33411	1.03831	1.71417	0.144917
cystine	Amino Acid	Methionine, Cysteine, SAM and Taurine Metabolism	0.0026	0.0245496	0.668809	0.470996	0.949703	0.145578
5-hydroxyhexanoate	Lipid	Fatty Acid, Monohydroxy	0.0332	0.0246007	0.632481	0.424187	0.943057	0.145578
linolenate (18:3n3 or 3n6)	Lipid	Long Chain Polyunsaturated Fatty Acid (n3 and n6)	0	0.0248089	1.34324	1.0381	1.73808	0.145952
erythronate*	Carbohydrate	Aminosugar Metabolism	0	0.0252515	0.697116	0.508216	0.956229	0.14738
16a-hydroxy DHEA 3-sulfate	Lipid	Androgenic Steroids	0.0077	0.0253447	1.34728	1.0375	1.74957	0.14738
1-stearoyl-GPE (18:0)	Lipid	Lysophospholipid	0	0.0260253	1.34598	1.03613	1.74849	0.149608
N6,N6-dimethyllysine	Amino Acid	Lysine Metabolism	0.1432	0.0259967	1.35055	1.0366	1.75959	0.149608
glutamine_degradant*	Partially Characterized Molecules	Partially Characterized Molecules	0	0.0267774	1.4505	1.04371	2.01584	0.153057
N2,N2-dimethylguanosine	Nucleotide	Purine Metabolism, Guanine containing	0.0026	0.0270483	1.37916	1.03715	1.83396	0.153732
octadecadienedioate (C18:2-DC)*	Lipid	Fatty Acid, Dicarboxylate	0	0.0276735	0.684834	0.488916	0.959259	0.156402
1-(1-enyl-palmitoyl)-GPE (P-16:0)*	Lipid	Lysoplasmalogen	0	0.0281649	1.34316	1.03209	1.74799	0.15829
arabitol/xylitol	Carbohydrate	Pentose Metabolism	0	0.0284949	0.710828	0.52375	0.964728	0.159255
margarate (17:0)	Lipid	Long Chain Saturated Fatty Acid	0	0.0295276	1.31678	1.02774	1.68711	0.164115
X-15503			0	0.0300385	1.34377	1.02896	1.75491	0.166037
glucose	Carbohydrate	Glycolysis, Gluconeogenesis, and Pyruvate Metabolism	0	0.0308857	0.561495	0.332469	0.948289	0.169787
1,7-dimethylurate	Xenobiotics	Xanthine Metabolism	0.1662	0.0316248	1.35985	1.02742	1.79984	0.172905
X-24544			0.0563	0.0319509	0.667818	0.461789	0.965767	0.173744
hypoxanthine	Nucleotide	Purine Metabolism, (Hypo)Xanthine/Inosine containing	0	0.0328291	1.28708	1.02081	1.62279	0.17661
2'-deoxyuridine	Nucleotide	Pyrimidine Metabolism, Uracil containing	0.0307	0.0327273	0.717055	0.528412	0.973043	0.17661
X-25790			0.0128	0.0331134	1.40692	1.02774	1.92601	0.177192
N6,N6,N6-trimethyllysine	Amino Acid	Lysine Metabolism	0	0.0356769	1.37205	1.0214	1.84308	0.177718
citrulline	Amino Acid	Urea cycle; Arginine and Proline Metabolism	0	0.0336691	0.71907	0.530401	0.97485	0.177718
bilirubin	Cofactors and Vitamins	Hemoglobin and Porphyrin Metabolism	0	0.0353742	0.703377	0.506805	0.976193	0.177718
dehydroepiandrosterone sulfate (DHEA-S)	Lipid	Androgenic Steroids	0	0.0349939	0.656679	0.444189	0.97082	0.177718
cysteine s-sulfate	Amino Acid	Methionine, Cysteine, SAM and Taurine Metabolism	0.0051	0.0342028	1.34149	1.02212	1.76065	0.177718
1-palmitoyl-2-arachidonoyl-GPC (16:0/20:4n6)	Lipid	Phosphatidylcholine (PC)	0	0.0356849	1.34673	1.02012	1.77793	0.177718
1-stearoyl-2-oleoyl-GPI (18:0/18:1)*	Lipid	Phosphatidylinositol (PI)	0.0051	0.0351683	0.719629	0.529849	0.977384	0.177718
linoleoyl-linolenoyl-glycerol (18:2/18:3) [2]*	Lipid	Diacylglycerol	0.1995	0.0348088	1.29241	1.01847	1.64003	0.177718
3-carboxy-4-methyl-5-pentyl-2-furanpropionate (3-CMPFP)**	Lipid	Fatty Acid, Dicarboxylate	0	0.0354787	0.711041	0.517431	0.977094	0.177718
glutamine conjugate of C6H10O2 (1)*	Partially Characterized Molecules	Partially Characterized Molecules	0.1662	0.0350194	1.27493	1.01722	1.59793	0.177718
2-hydroxysebacate	Lipid	Fatty Acid, Dicarboxylate	0.0358	0.0339707	0.681853	0.478592	0.971438	0.177718
X-11852			0.1739	0.0334186	0.339269	0.125302	0.918606	0.177718
X-12707			0.0256	0.0356106	1.2917	1.01737	1.64	0.177718
X-21834			0.1407	0.0343898	0.703184	0.507435	0.974447	0.177718
glycosyl-N-(2-hydroxynervonoyl)-sphingosine (d18:1/24:1(2OH))*	Lipid	Hexosylceramides (HCER)	0.2558	0.0368192	1.3533	1.01869	1.79782	0.182463
N-acetylmethionine	Amino Acid	Methionine, Cysteine, SAM and Taurine Metabolism	0.0077	0.0374287	1.26443	1.01375	1.57712	0.184575
1-arachidonylglycerol (20:4)	Lipid	Monoacylglycerol	0.0026	0.0378829	1.27978	1.0139	1.61539	0.185903
sphingomyelin (d18:1/20:2, d18:2/20:1, d16:1/22:2)*	Lipid	Sphingomyelins	0	0.0387435	1.33748	1.01516	1.76215	0.18829
perfluorooctanoate (PFOA)	Xenobiotics	Chemical	0	0.0386071	0.68589	0.479832	0.980436	0.18829
tryptophan	Amino Acid	Tryptophan Metabolism	0	0.0391269	0.742875	0.560105	0.985285	0.189239
1-methylxanthine	Xenobiotics	Xanthine Metabolism	0.1151	0.0396528	1.32788	1.01351	1.73976	0.190865
5,6-dihydrothymine	Nucleotide	Pyrimidine Metabolism, Thymine containing	0.0051	0.0400509	0.740971	0.556565	0.986475	0.190899
carnitine	Lipid	Carnitine Metabolism	0	0.0399862	0.755676	0.578409	0.98727	0.190899
5-acetylamino-6-amino-3-methyluracil	Xenobiotics	Xanthine Metabolism	0.1765	0.0402293	1.31871	1.01241	1.71768	0.190899
1-palmitoylglycerol (16:0)	Lipid	Monoacylglycerol	0.0026	0.0407249	1.2574	1.00971	1.56584	0.192344
stearoylcholine*	Lipid	Fatty Acid Metabolism (Acyl Choline)	0.0026	0.0419279	1.30203	1.00968	1.67903	0.1971
p-cresol glucuronide*	Amino Acid	Tyrosine Metabolism	0.1279	0.0425858	1.27918	1.00826	1.62289	0.198339
1,2,3-benzenetriol sulfate (2)	Xenobiotics	Chemical	0.0384	0.0424903	0.588494	0.352602	0.9822	0.198339
linoleoyl ethanolamide	Lipid	Endocannabinoid	0.1688	0.0431737	1.30699	1.00825	1.69425	0.200151
X-25396			0.1228	0.0440429	1.37799	1.00859	1.88269	0.203244
1-methylhistidine	Amino Acid	Histidine Metabolism	0.0332	0.0444956	1.31042	1.00667	1.70582	0.203466
butyrylcarnitine (C4)	Lipid	Fatty Acid Metabolism (also BCAA Metabolism)	0.0281	0.0444738	0.697105	0.490305	0.991128	0.203466
2-aminophenol sulfate	Xenobiotics	Food Component/Plant	0.0026	0.0453269	0.68528	0.473316	0.992168	0.20633
octadecenedioylcarnitine (C18:1-DC)*	Lipid	Fatty Acid Metabolism (Acyl Carnitine, Dicarboxylate)	0.3964	0.0455466	0.721297	0.523647	0.99355	0.206396
cys-gly, oxidized	Amino Acid	Glutathione Metabolism	0.0307	0.047082	1.26345	1.00302	1.59151	0.211691
glycerophosphoethanolamine	Lipid	Phospholipid Metabolism	0	0.0471359	1.30672	1.00339	1.70174	0.211691
N-stearoylserine*	Lipid	Endocannabinoid	0.0102	0.0475041	1.26376	1.00258	1.59297	0.212396
1-pentadecanoylglycerol (15:0)	Lipid	Monoacylglycerol	0.1688	0.0477175	1.24965	1.00224	1.55813	0.212406
caffeine	Xenobiotics	Xanthine Metabolism	0.2609	0.0479727	1.31695	1.00246	1.7301	0.212547
X-18887			0.0179	0.0481717	0.633721	0.403078	0.996339	0.212547
X-12306			0.266	0.0485349	0.625305	0.392189	0.996984	0.213215
isoursodeoxycholate	Lipid	Secondary Bile Acid Metabolism	0.0026	0.0492757	1.30253	1.00084	1.69515	0.214595
X-12026			0.0486	0.0492441	1.33697	1.00096	1.78576	0.214595
5alpha-androstan-3alpha,17alpha-diol monosulfate	Lipid	Androgenic Steroids	0.2916	0.0499861	0.652915	0.426309	0.999974	0.2167
linoleoylcholine*	Lipid	Fatty Acid Metabolism (Acyl Choline)	0.0026	0.0501901	1.30249	0.999781	1.69685	0.2167
palmitoylcarnitine (C16)	Lipid	Fatty Acid Metabolism (Acyl Carnitine, Long Chain Saturated)	0	0.0505912	1.29287	0.999339	1.67262	0.217437
docosapentaenoate (DPA; 22:5n3)	Lipid	Long Chain Polyunsaturated Fatty Acid (n3 and n6)	0	0.050793	1.27636	0.999158	1.63047	0.217437
1-palmitoyl-2-oleoyl-GPE (16:0/18:1)	Lipid	Phosphatidylethanolamine (PE)	0	0.0516076	1.29493	0.9982	1.67987	0.21819
N-acetyltryptophan	Amino Acid	Tryptophan Metabolism	0.0128	0.0516196	0.734582	0.538442	1.00217	0.21819
4-allylphenol sulfate	Xenobiotics	Food Component/Plant	0.0102	0.0513843	0.69196	0.477751	1.00222	0.21819
N-acetylglutamine	Amino Acid	Glutamate Metabolism	0.0026	0.0527818	0.75699	0.57112	1.00335	0.221094
1-palmitoyl-GPC (16:0)	Lipid	Lysophospholipid	0	0.0534053	1.29876	0.996173	1.69326	0.221094
2-aminooctanoate	Lipid	Fatty Acid, Amino	0.0588	0.0531235	0.721402	0.518136	1.00441	0.221094
docosahexaenoylcholine	Lipid	Fatty Acid Metabolism (Acyl Choline)	0.0077	0.0533869	1.29179	0.996271	1.67497	0.221094
lithocholate sulfate (1)	Lipid	Secondary Bile Acid Metabolism	0.156	0.0532745	1.27826	0.996541	1.63963	0.221094
nonadecanoate (19:0)	Lipid	Long Chain Saturated Fatty Acid	0	0.0554341	1.27928	0.994294	1.64594	0.228552
isobutyrylglycine (C4)	Amino Acid	Leucine, Isoleucine and Valine Metabolism	0.0077	0.056695	0.751026	0.559457	1.00819	0.23217
X-12701			0.3785	0.0567731	0.721841	0.516182	1.00944	0.23217
epiandrosterone sulfate	Lipid	Androgenic Steroids	0	0.0577201	0.714878	0.505464	1.01105	0.232991
N6-carbamoylthreonyladenosine	Nucleotide	Purine Metabolism, Adenine containing	0.0102	0.0582387	0.756483	0.566722	1.00978	0.232991
17alpha-hydroxypregnenolone 3-sulfate	Lipid	Pregnenolone Steroids	0.2046	0.0583634	0.717903	0.509374	1.0118	0.232991
margaroylcarnitine (C17)*	Lipid	Fatty Acid Metabolism (Acyl Carnitine, Long Chain Saturated)	0.2737	0.058178	1.2621	0.99197	1.6058	0.232991
N-acetyltaurine	Amino Acid	Methionine, Cysteine, SAM and Taurine Metabolism	0	0.0580931	0.74011	0.542139	1.01037	0.232991
X-21342			0	0.0581434	1.29038	0.991245	1.67979	0.232991
cortisone	Lipid	Corticosteroids	0.0051	0.0587436	0.762913	0.576243	1.01005	0.233581
X-25385			0.1151	0.0593898	0.648646	0.413589	1.01729	0.235221
dihomolinoleate (20:2n6)	Lipid	Long Chain Polyunsaturated Fatty Acid (n3 and n6)	0	0.0605768	1.27707	0.989191	1.64873	0.237717
N-acetylglutamate	Amino Acid	Glutamate Metabolism	0.0026	0.0607288	0.754129	0.561526	1.0128	0.237717
7-HOCA	Lipid	Sterol	0	0.0602847	1.27626	0.989505	1.64611	0.237717
DSGEGDFXAEGGGVR*	Peptide	Fibrinogen Cleavage Peptide	0.0742	0.0630696	1.3267	0.984716	1.78746	0.242168
eicosenoate (20:1n9 or 1n11)	Lipid	Long Chain Monounsaturated Fatty Acid	0	0.0629751	1.26815	0.98723	1.62901	0.242168
1-(1-enyl-stearoyl)-GPE (P-18:0)*	Lipid	Lysoplasmalogen	0	0.0627173	1.27105	0.987352	1.63626	0.242168
sphingomyelin (d18:2/23:0, d18:1/23:1, d17:1/24:1)*	Lipid	Sphingomyelins	0	0.0623947	1.29393	0.986747	1.69673	0.242168
carotene diol (2)	Cofactors and Vitamins	Vitamin A Metabolism	0	0.0629982	1.27477	0.986929	1.64657	0.242168
gamma-glutamyltyrosine	Peptide	Gamma-glutamyl Amino Acid	0.023	0.0645422	0.751415	0.55497	1.0174	0.24355
eicosanedioate (C20-DC)	Lipid	Fatty Acid, Dicarboxylate	0	0.06464	0.753587	0.558219	1.01733	0.24355
glutamine conjugate of C6H10O2 (2)*	Partially Characterized Molecules	Partially Characterized Molecules	0.1023	0.0641739	1.23337	0.987725	1.54011	0.24355
X-17438			0.0588	0.064216	0.693731	0.470982	1.02183	0.24355
X-25563			0.1483	0.0636966	1.24747	0.987479	1.57591	0.24355
heptanoate (7:0)	Lipid	Medium Chain Fatty Acid	0	0.0654143	0.594397	0.341774	1.03375	0.245548
2-methylbutyrylcarnitine (C5)	Amino Acid	Leucine, Isoleucine and Valine Metabolism	0.0512	0.0656987	1.28059	0.984071	1.66645	0.245698
hydroxy-undecanedioate (OH-C11:0-DC)*	Lipid	Fatty Acid, Monohydroxy	0.0818	0.0661776	0.672125	0.439919	1.0269	0.246573
X-25382			0.1228	0.0670136	0.705624	0.485884	1.02474	0.248766
1,2-dipalmitoyl-GPC (16:0/16:0)	Lipid	Phosphatidylcholine (PC)	0	0.0673573	1.28353	0.982326	1.6771	0.249123
2-aminoadipate	Amino Acid	Lysine Metabolism	0.0128	0.0679715	0.725663	0.514265	1.02396	0.250474
pregnenetriol sulfate*	Lipid	Pregnenolone Steroids	0	0.0683223	0.716189	0.500211	1.02542	0.250848
cholesterol	Lipid	Sterol	0	0.0696671	1.27436	0.98069	1.65597	0.253766
oleoylcholine	Lipid	Fatty Acid Metabolism (Acyl Choline)	0.0026	0.0695168	1.27352	0.980881	1.65345	0.253766
eicosapentaenoylcholine	Lipid	Fatty Acid Metabolism (Acyl Choline)	0.3095	0.0698738	1.27128	0.980693	1.64797	0.253766
tetradecanedioate (C14)	Lipid	Fatty Acid, Dicarboxylate	0	0.0713017	0.727747	0.515218	1.02794	0.257489
ceramide (d18:1/20:0, d16:1/22:0, d20:1/18:0)*	Lipid	Ceramides	0.0588	0.0716668	0.781046	0.596891	1.02202	0.257489
X-24328			0.0614	0.0714557	1.32652	0.97563	1.80361	0.257489
etiocholanolone glucuronide	Lipid	Androgenic Steroids	0.1893	0.0720145	1.30552	0.976432	1.74552	0.257639
3-amino-2-piperidone	Amino Acid	Urea cycle; Arginine and Proline Metabolism	0	0.072221	1.28967	0.977303	1.70189	0.257639
3-hydroxyisobutyrate	Amino Acid	Leucine, Isoleucine and Valine Metabolism	0	0.0727908	0.720467	0.503579	1.03077	0.257844
tartronate (hydroxymalonate)	Xenobiotics	Food Component/Plant	0.0026	0.0726183	0.780851	0.596042	1.02296	0.257844
docosahexaenoate (DHA; 22:6n3)	Lipid	Long Chain Polyunsaturated Fatty Acid (n3 and n6)	0	0.0732915	1.24887	0.979253	1.59273	0.258706
eicosapentaenoate (EPA; 20:5n3)	Lipid	Long Chain Polyunsaturated Fatty Acid (n3 and n6)	0	0.0754441	1.2805	0.974977	1.68177	0.258936
2-oleoylglycerol (18:1)	Lipid	Monoacylglycerol	0.0179	0.0756252	1.23088	0.978795	1.54789	0.258936
1-stearoyl-2-arachidonoyl-GPC (18:0/20:4)	Lipid	Phosphatidylcholine (PC)	0	0.0746252	1.27429	0.976195	1.66341	0.258936
3b-hydroxy-5-cholenoic acid	Lipid	Secondary Bile Acid Metabolism	0.2072	0.075673	1.26438	0.976046	1.63789	0.258936
N-acetylglucosamine/N-acetylgalactosamine	Carbohydrate	Aminosugar Metabolism	0	0.0747069	1.28073	0.975631	1.68124	0.258936
1-palmitoyl-2-docosahexaenoyl-GPC (16:0/22:6)	Lipid	Phosphatidylcholine (PC)	0	0.0741271	1.29169	0.975351	1.71064	0.258936
lactosyl-N-behenoyl-sphingosine (d18:1/22:0)*	Lipid	Lactosylceramides (LCER)	0.1355	0.0744151	0.779605	0.593046	1.02485	0.258936
4-allylcatechol sulfate	Xenobiotics	Benzoate Metabolism	0.0128	0.073614	0.656808	0.414411	1.04099	0.258936
X-12216			0	0.0753068	1.24617	0.977808	1.58817	0.258936
N-linoleoyltaurine*	Lipid	Endocannabinoid	0.3299	0.0763362	0.763041	0.565799	1.02904	0.260319
glycine	Amino Acid	Glycine, Serine and Threonine Metabolism	0	0.0776738	1.26298	0.974446	1.63695	0.262943
N-acetyl-beta-alanine	Nucleotide	Pyrimidine Metabolism, Uracil containing	0.0179	0.0774379	0.779649	0.591437	1.02776	0.262943
X-24431			0.0026	0.0778897	0.778705	0.589677	1.02833	0.262943
X-15666			0.1637	0.0793906	1.23822	0.975253	1.57208	0.267113
urate	Nucleotide	Purine Metabolism, (Hypo)Xanthine/Inosine containing	0	0.080124	1.33607	0.96583	1.84823	0.26779
palmitoyl sphingomyelin (d18:1/16:0)	Lipid	Sphingomyelins	0	0.0799619	1.26583	0.972247	1.64806	0.26779
lysine	Amino Acid	Lysine Metabolism	0	0.080466	1.25884	0.972471	1.62954	0.268042
X-25406			0.0179	0.0830174	1.33875	0.962594	1.8619	0.275629
butyrate/isobutyrate (4:0)	Lipid	Short Chain Fatty Acid	0	0.0838047	0.617112	0.357049	1.0666	0.277327
1-arachidonoyl-GPA (20:4)	Lipid	Lysophospholipid	0	0.0868637	1.27283	0.96569	1.67766	0.285807
X-17653			0.0205	0.0869353	0.76912	0.569455	1.03879	0.285807
allantoin	Nucleotide	Purine Metabolism, (Hypo)Xanthine/Inosine containing	0	0.0876678	1.23129	0.96975	1.56337	0.28668
acetylcarnitine (C2)	Lipid	Fatty Acid Metabolism (Acyl Carnitine, Short Chain)	0	0.0877708	0.77262	0.574579	1.03892	0.28668
andro steroid monosulfate C19H28O6S (1)*	Lipid	Androgenic Steroids	0.0639	0.0897692	1.25647	0.965183	1.63566	0.288523
3beta-hydroxy-5-cholestenoate	Lipid	Sterol	0	0.0897423	0.746095	0.531932	1.04648	0.288523
gamma-glutamylcitrulline*	Peptide	Gamma-glutamyl Amino Acid	0.0026	0.0889087	0.773205	0.574905	1.0399	0.288523
sulfate of piperine metabolite C18H21NO3 (3)*	Xenobiotics	Food Component/Plant	0.3171	0.0893458	0.769347	0.568515	1.04112	0.288523
X-11849			0.1688	0.0890441	1.31407	0.959175	1.80029	0.288523
serine	Amino Acid	Glycine, Serine and Threonine Metabolism	0	0.0904782	1.25919	0.964292	1.64427	0.289534
N-behenoyl-sphingadienine (d18:2/22:0)*	Lipid	Ceramides	0.0332	0.0906592	0.784674	0.592509	1.03916	0.289534
palmitoloelycholine	Lipid	Fatty Acid Metabolism (Acyl Choline)	0.1944	0.0914361	1.23607	0.966412	1.58097	0.291091
N-formylmethionine	Amino Acid	Methionine, Cysteine, SAM and Taurine Metabolism	0	0.0921375	0.794439	0.607799	1.03839	0.291479
4-methylcatechol sulfate	Xenobiotics	Benzoate Metabolism	0	0.0920086	1.20665	0.969799	1.50134	0.291479
linoleoyl-arachidonoyl-glycerol (18:2/20:4) [2]*	Lipid	Diacylglycerol	0.0435	0.0931226	1.24012	0.964649	1.59426	0.293672
quinate	Xenobiotics	Food Component/Plant	0.1304	0.0936043	1.22225	0.966661	1.54541	0.293686
1-(1-enyl-oleoyl)-GPE (P-18:1)*	Lipid	Lysoplasmalogen	0.0026	0.093711	1.24653	0.963373	1.6129	0.293686
lignoceroylcarnitine (C24)*	Lipid	Fatty Acid Metabolism (Acyl Carnitine, Long Chain Saturated)	0.0026	0.094909	0.749964	0.535042	1.05122	0.296517
phenyllactate (PLA)	Amino Acid	Phenylalanine Metabolism	0	0.0962442	0.776358	0.576128	1.04618	0.299757
retinol (Vitamin A)	Cofactors and Vitamins	Vitamin A Metabolism	0	0.0971895	0.749937	0.533759	1.05367	0.301767
adrenate (22:4n6)	Lipid	Long Chain Polyunsaturated Fatty Acid (n3 and n6)	0.0026	0.0975292	1.22357	0.963774	1.5534	0.30189
citrate	Energy	TCA Cycle	0.0026	0.0992916	0.777015	0.575626	1.04886	0.305466
N-palmitoyltaurine	Lipid	Endocannabinoid	0.156	0.0992528	0.778277	0.577695	1.0485	0.305466
X-12013			0.3043	0.0998418	1.199	0.965927	1.48831	0.306222
N-methylpipecolate	Xenobiotics	Bacterial/Fungal	0.2123	0.101843	1.2185	0.96162	1.544	0.311412
2-hydroxypalmitate	Lipid	Fatty Acid, Monohydroxy	0	0.103086	1.21407	0.961504	1.53298	0.314256
orotidine	Nucleotide	Pyrimidine Metabolism, Orotate containing	0	0.106101	1.25855	0.952227	1.66341	0.31719
N6-carboxymethyllysine	Carbohydrate	Advanced Glycation End-product	0.1688	0.105326	1.20911	0.960876	1.52147	0.31719
gamma-glutamylalanine	Peptide	Gamma-glutamyl Amino Acid	0.0102	0.106118	1.23937	0.955333	1.60785	0.31719
C-glycosyltryptophan	Amino Acid	Tryptophan Metabolism	0	0.106255	1.25261	0.953071	1.64629	0.31719
1-palmitoyl-2-docosahexaenoyl-GPE (16:0/22:6)*	Lipid	Phosphatidylethanolamine (PE)	0	0.105981	1.25926	0.952204	1.66532	0.31719
palmitoleoylcarnitine (C16:1)*	Lipid	Fatty Acid Metabolism (Acyl Carnitine, Monounsaturated)	0	0.105615	1.22204	0.958537	1.55798	0.31719
X-24947			0.0358	0.105667	0.748019	0.526229	1.06329	0.31719
3-aminoisobutyrate	Nucleotide	Pyrimidine Metabolism, Thymine containing	0	0.108649	1.23103	0.954966	1.58689	0.323068
1-palmitoyl-2-linoleoyl-GPE (16:0/18:2)	Lipid	Phosphatidylethanolamine (PE)	0	0.108867	1.23232	0.954594	1.59084	0.323068
maltose	Carbohydrate	Glycogen Metabolism	0.0153	0.110049	1.19132	0.961119	1.47667	0.325615
N-acetylphenylalanine	Amino Acid	Phenylalanine Metabolism	0	0.111157	0.777025	0.569681	1.05983	0.327929
imidazole propionate	Amino Acid	Histidine Metabolism	0.0844	0.113116	1.20248	0.957226	1.51058	0.332734
2,3-dihydroxy-2-methylbutyrate	Amino Acid	Leucine, Isoleucine and Valine Metabolism	0.0972	0.113637	0.759019	0.539388	1.06808	0.33329
N-acetylneuraminate	Carbohydrate	Aminosugar Metabolism	0	0.114005	1.21769	0.953805	1.55458	0.333398
paraxanthine	Xenobiotics	Xanthine Metabolism	0.1637	0.115208	1.27035	0.943228	1.71091	0.334969
3-acetylphenol sulfate	Xenobiotics	Chemical	0.2251	0.115046	0.728434	0.491185	1.08028	0.334969
palmitoyl dihydrosphingomyelin (d18:0/16:0)*	Lipid	Dihydrosphingomyelins	0	0.117128	1.23341	0.948742	1.6035	0.339571
gamma-glutamyltryptophan	Peptide	Gamma-glutamyl Amino Acid	0.3453	0.117909	0.783766	0.577498	1.06371	0.340852
N6-methyllysine	Amino Acid	Lysine Metabolism	0	0.119065	1.22394	0.949311	1.57802	0.342466
2,6-dihydroxybenzoic acid	Xenobiotics	Drug - Topical Agents	0	0.119148	0.795599	0.596756	1.0607	0.342466
5-hydroxydecanoate	Lipid	Fatty Acid, Monohydroxy	0.1176	0.120032	1.34194	0.926183	1.94434	0.344024
1-arachidonoyl-GPE (20:4n6)*	Lipid	Lysophospholipid	0	0.120813	1.23695	0.945532	1.61819	0.345088
X-21383			0.0102	0.12109	0.784633	0.57742	1.06621	0.345088
8-hydroxyoctanoate	Lipid	Fatty Acid, Monohydroxy	0.0639	0.12296	0.74417	0.511222	1.08326	0.349429
X-24747			0.0691	0.123778	0.771252	0.554048	1.07361	0.350763
leucylglycine	Peptide	Dipeptide	0.1816	0.125988	1.22874	0.943775	1.59974	0.356023
arachidonate (20:4n6)	Lipid	Long Chain Polyunsaturated Fatty Acid (n3 and n6)	0	0.126948	1.21688	0.945748	1.56574	0.35773
X-11578			0.1228	0.127491	1.26501	0.934977	1.71153	0.358256
2-pyrrolidinone	Amino Acid	Glutamate Metabolism	0	0.129975	0.784211	0.572517	1.07418	0.364219
sarcosine	Amino Acid	Glycine, Serine and Threonine Metabolism	0.0077	0.131681	0.787239	0.576807	1.07444	0.365726
sphingomyelin (d18:1/20:1, d18:2/20:0)*	Lipid	Sphingomyelins	0	0.131963	1.22886	0.939837	1.60676	0.365726
ethyl alpha-glucopyranoside	Xenobiotics	Food Component/Plant	0.1228	0.131967	1.17561	0.952454	1.45104	0.365726
X-23644			0.0051	0.131883	0.675267	0.405185	1.12537	0.365726
2-hydroxynervonate*	Lipid	Fatty Acid, Monohydroxy	0	0.133449	1.20415	0.944724	1.53481	0.368087
X-18779			0.0051	0.133551	0.736995	0.494672	1.09803	0.368087
1-linoleoyl-GPI* (18:2)*	Lipid	Lysophospholipid	0	0.134985	1.19829	0.945253	1.51906	0.370449
methylphosphate	Nucleotide	Purine and Pyrimidine Metabolism	0.0179	0.135144	0.709313	0.452033	1.11303	0.370449
lignoceroyl sphingomyelin (d18:1/24:0)	Lipid	Sphingomyelins	0	0.136852	1.20785	0.941802	1.54905	0.374111
1-palmitoyl-GPA (16:0)	Lipid	Lysophospholipid	0	0.139409	1.22183	0.936756	1.59365	0.380068
sphingomyelin (d18:2/21:0, d16:2/23:0)*	Lipid	Sphingomyelins	0	0.139937	1.24545	0.930562	1.6669	0.380477
5,6-dihydrouridine	Nucleotide	Pyrimidine Metabolism, Uracil containing	0	0.141305	1.21538	0.937212	1.5761	0.383162
2-hydroxydecanoate	Lipid	Fatty Acid, Monohydroxy	0	0.1427	0.792154	0.580105	1.08172	0.385903
valine	Amino Acid	Leucine, Isoleucine and Valine Metabolism	0.0153	0.143814	0.815276	0.61998	1.07209	0.386837
trigonelline (N'-methylnicotinate)	Cofactors and Vitamins	Nicotinate and Nicotinamide Metabolism	0	0.143709	1.22261	0.933853	1.60066	0.386837
sphingomyelin (d18:2/18:1)*	Lipid	Sphingomyelins	0	0.144958	1.21826	0.934217	1.58867	0.388873
N-acetylleucine	Amino Acid	Leucine, Isoleucine and Valine Metabolism	0.0153	0.146852	0.803288	0.597519	1.07992	0.391866
isovalerylglycine	Amino Acid	Leucine, Isoleucine and Valine Metabolism	0.0818	0.146497	0.787275	0.570054	1.08727	0.391866
sphinganine	Lipid	Sphingolipid Synthesis	0.0486	0.15075	0.801446	0.592591	1.08391	0.400756
X-17357			0.023	0.150981	0.812148	0.611371	1.07886	0.400756
linoleate (18:2n6)	Lipid	Long Chain Polyunsaturated Fatty Acid (n3 and n6)	0	0.15172	1.21122	0.93204	1.57402	0.401602
X-25519			0.0179	0.152098	0.77261	0.542788	1.09974	0.401602
phenylpyruvate	Amino Acid	Phenylalanine Metabolism	0	0.153247	0.785001	0.56311	1.09433	0.402518
1-methyladenosine	Nucleotide	Purine Metabolism, Adenine containing	0	0.153288	1.20454	0.933025	1.55507	0.402518
indolepropionate	Amino Acid	Tryptophan Metabolism	0.0077	0.15463	0.786721	0.565415	1.09465	0.402518
behenoyl sphingomyelin (d18:1/22:0)*	Lipid	Sphingomyelins	0	0.154578	1.20379	0.932495	1.55402	0.402518
X-15728			0.0716	0.154845	0.787594	0.566809	1.09438	0.402518
X-24295			0.0128	0.154225	0.738848	0.48723	1.12041	0.402518
N-acetylserine	Amino Acid	Glycine, Serine and Threonine Metabolism	0	0.156972	0.816881	0.617327	1.08094	0.406995
hyocholate	Lipid	Secondary Bile Acid Metabolism	0.0614	0.15876	1.20345	0.930187	1.55699	0.410571
threonylphenylalanine	Peptide	Dipeptide	0.1279	0.159513	1.18599	0.935113	1.50417	0.411463
5alpha-androstan-3beta,17beta-diol monosulfate (2)	Lipid	Androgenic Steroids	0.312	0.160585	0.773727	0.540703	1.10718	0.412663
1-palmitoyl-2-arachidonoyl-GPI (16:0/20:4)*	Lipid	Phosphatidylinositol (PI)	0	0.160799	1.19533	0.931518	1.53386	0.412663
taurocholenate sulfate*	Lipid	Secondary Bile Acid Metabolism	0	0.161946	0.781959	0.553974	1.10377	0.414345
hydantoin-5-propionate	Amino Acid	Histidine Metabolism	0.0205	0.16269	0.793681	0.573798	1.09783	0.414345
X-13684			0.2813	0.162303	1.19205	0.931716	1.52511	0.414345
S-1-pyrroline-5-carboxylate	Amino Acid	Glutamate Metabolism	0.0486	0.164617	0.797101	0.578914	1.09752	0.417368
9-hydroxystearate	Lipid	Fatty Acid, Monohydroxy	0.0384	0.164707	0.798669	0.581622	1.09671	0.417368
N-palmitoyl-sphingosine (d18:1/16:0)	Lipid	Ceramides	0	0.166491	1.19412	0.928756	1.53531	0.418903
carotene diol (1)	Cofactors and Vitamins	Vitamin A Metabolism	0	0.166431	1.19727	0.92777	1.54507	0.418903
taurochenodeoxycholic acid 3-sulfate	Lipid	Secondary Bile Acid Metabolism	0.1765	0.166562	1.20299	0.925855	1.56309	0.418903
cysteinylglycine	Amino Acid	Glutathione Metabolism	0	0.168148	1.21679	0.920506	1.60845	0.419491
pelargonate (9:0)	Lipid	Medium Chain Fatty Acid	0	0.168994	0.772067	0.534032	1.1162	0.419491
threonine	Amino Acid	Glycine, Serine and Threonine Metabolism	0	0.168773	1.20588	0.923653	1.57433	0.419491
methylsuccinate	Amino Acid	Leucine, Isoleucine and Valine Metabolism	0	0.168118	0.800145	0.582734	1.09867	0.419491
pregnenediol sulfate (C21H34O5S)*	Lipid	Pregnenolone Steroids	0	0.169403	0.780595	0.548263	1.11138	0.419491
guaiacol sulfate	Xenobiotics	Benzoate Metabolism	0	0.170262	0.795892	0.574321	1.10295	0.419491
1-palmitoleoylglycerol (16:1)*	Lipid	Monoacylglycerol	0.0077	0.170265	1.16734	0.935746	1.45625	0.419491
caffeic acid sulfate	Xenobiotics	Food Component/Plant	0.2788	0.170002	1.18645	0.929385	1.51462	0.419491
X-12847			0.0716	0.170548	0.722522	0.453925	1.15005	0.419491
X-24475			0.0486	0.172189	0.798824	0.578635	1.1028	0.422494
X-25433			0.2379	0.174046	0.792533	0.566779	1.10821	0.426012
sphingomyelin (d18:1/20:0, d16:1/22:0)*	Lipid	Sphingomyelins	0	0.174994	1.20325	0.920952	1.57209	0.427292
glucuronide of C12H22O4 (1)*	Partially Characterized Molecules	Partially Characterized Molecules	0.312	0.176593	0.806323	0.590077	1.10182	0.430152
arabinose	Carbohydrate	Pentose Metabolism	0.2788	0.17915	0.693052	0.405925	1.18328	0.435326
gamma-glutamyl-alpha-lysine	Peptide	Gamma-glutamyl Amino Acid	0	0.181312	1.1932	0.920944	1.54594	0.438533
sphingomyelin (d18:0/20:0, d16:0/22:0)*	Lipid	Dihydrosphingomyelins	0	0.181342	1.18562	0.923669	1.52185	0.438533
N-acetylputrescine	Amino Acid	Polyamine Metabolism	0	0.181985	1.1962	0.919494	1.55618	0.439034
myristoylcarnitine (C14)	Lipid	Fatty Acid Metabolism (Acyl Carnitine, Long Chain Saturated)	0	0.187168	1.17801	0.923475	1.50271	0.450456
betaine	Amino Acid	Glycine, Serine and Threonine Metabolism	0	0.188337	1.19676	0.91577	1.56396	0.452189
X-21312			0.1918	0.188796	0.800213	0.573909	1.11575	0.452212
11beta-hydroxyandrosterone glucuronide	Lipid	Androgenic Steroids	0.0026	0.190869	1.28657	0.881973	1.87677	0.45609
1-palmitoleoyl-GPC* (16:1)*	Lipid	Lysophospholipid	0	0.191853	1.17944	0.920527	1.51117	0.457357
beta-cryptoxanthin	Cofactors and Vitamins	Vitamin A Metabolism	0	0.192445	0.825288	0.618302	1.10157	0.457683
(14 or 15)-methylpalmitate (a17:0 or i17:0)	Lipid	Fatty Acid, Branched	0	0.19337	1.18357	0.91812	1.52576	0.458798
arachidate (20:0)	Lipid	Long Chain Saturated Fatty Acid	0	0.195628	1.16718	0.923539	1.4751	0.460346
glycochenodeoxycholate 3-sulfate	Lipid	Primary Bile Acid Metabolism	0.0077	0.194713	1.16105	0.926476	1.455	0.460346
1-oleoyl-2-docosahexaenoyl-GPC (18:1/22:6)*	Lipid	Phosphatidylcholine (PC)	0	0.196311	1.2001	0.910031	1.58264	0.460346
X-11315			0.0026	0.195635	0.825891	0.618156	1.10344	0.460346
X-13431			0.0128	0.196042	1.17496	0.92018	1.50029	0.460346
ascorbic acid 2-sulfate	Cofactors and Vitamins	Ascorbate and Aldarate Metabolism	0	0.196804	0.841568	0.647643	1.09356	0.46043
1-(1-enyl-palmitoyl)-2-linoleoyl-GPC (P-16:0/18:2)*	Lipid	Plasmalogen	0	0.197924	0.843617	0.6512	1.09289	0.461976
1-stearoyl-2-oleoyl-GPC (18:0/18:1)	Lipid	Phosphatidylcholine (PC)	0	0.198764	0.828449	0.621739	1.10389	0.462862
X-18921			0	0.199817	1.16772	0.921288	1.48006	0.464239
methionine sulfoxide	Amino Acid	Methionine, Cysteine, SAM and Taurine Metabolism	0	0.202113	1.17013	0.919154	1.48964	0.468047
glycerophosphoserine*	Lipid	Phospholipid Metabolism	0.0767	0.202386	1.17031	0.918942	1.49045	0.468047
3-methylxanthine	Xenobiotics	Xanthine Metabolism	0.0332	0.205693	0.836921	0.635244	1.10263	0.472312
1,2-dilinoleoyl-GPC (18:2/18:2)	Lipid	Phosphatidylcholine (PC)	0.0026	0.205591	0.833969	0.629589	1.1047	0.472312
14-HDoHE/17-HDoHE	Lipid	Docosanoid	0.0716	0.205885	1.16963	0.917514	1.49102	0.472312
glucuronide of piperine metabolite C17H21NO3 (5)*	Xenobiotics	Food Component/Plant	0.4297	0.206108	1.1686	0.917847	1.48787	0.472312
1-linoleoyl-2-arachidonoyl-GPC (18:2/20:4n6)*	Lipid	Phosphatidylcholine (PC)	0	0.20853	1.1886	0.908019	1.55588	0.476775
N-acetylalanine	Amino Acid	Alanine and Aspartate Metabolism	0	0.211738	0.837235	0.633517	1.10646	0.479748
3-methylhistidine	Amino Acid	Histidine Metabolism	0	0.211095	1.16776	0.915782	1.48908	0.479748
1-stearoyl-GPI (18:0)	Lipid	Lysophospholipid	0	0.211444	1.15486	0.921412	1.44746	0.479748
piperine	Xenobiotics	Food Component/Plant	0.0486	0.210358	0.797536	0.559778	1.13628	0.479748
biliverdin	Cofactors and Vitamins	Hemoglobin and Porphyrin Metabolism	0.0026	0.212677	0.822434	0.604756	1.11846	0.480795
dihydrocaffeate sulfate (2)	Xenobiotics	Food Component/Plant	0.0997	0.213845	0.807871	0.577093	1.13094	0.48235
oleoyl ethanolamide	Lipid	Endocannabinoid	0.0026	0.222072	1.1537	0.917114	1.45132	0.497644
2-palmitoyl-GPC* (16:0)*	Lipid	Lysophospholipid	0	0.221677	1.16235	0.913168	1.47952	0.497644
decadienedioic acid (C10:2-DC)**	Lipid	Fatty Acid, Dicarboxylate	0.0588	0.222604	1.15753	0.915029	1.4643	0.497644
X-19438			0.0818	0.222276	0.782834	0.528344	1.15991	0.497644
myristoleoylcarnitine (C14:1)*	Lipid	Fatty Acid Metabolism (Acyl Carnitine, Monounsaturated)	0	0.226892	1.15533	0.914112	1.46021	0.506105
gentisate	Amino Acid	Tyrosine Metabolism	0.0409	0.229539	0.835389	0.622979	1.12022	0.510877
N-lactoyl valine	#N/A	Leucine, Isoleucine and Valine Metabolism	0.2251	0.230735	0.827498	0.607133	1.12785	0.512404
malate	Energy	TCA Cycle	0.0179	0.232654	0.718133	0.416941	1.2369	0.513167
S-allylcysteine	Xenobiotics	Food Component/Plant	0.1176	0.233119	1.15938	0.909188	1.47842	0.513167
X-11470			0	0.232973	0.83357	0.618059	1.12423	0.513167
X-11795			0	0.232528	0.838003	0.626958	1.12009	0.513167
2-hydroxyphenylacetate	Amino Acid	Phenylalanine Metabolism	0.179	0.23498	0.840537	0.631033	1.1196	0.516135
2-palmitoleoylglycerol (16:1)*	Lipid	Monoacylglycerol	0.2225	0.238835	1.14983	0.911471	1.45052	0.522323
Fibrinopeptide A (3-15)**	Peptide	Fibrinogen Cleavage Peptide	0.1483	0.238545	1.16875	0.901794	1.51472	0.522323
fumarate	Energy	TCA Cycle	0	0.241576	0.788374	0.529537	1.17373	0.523761
4-hydroxyphenylpyruvate	Amino Acid	Tyrosine Metabolism	0	0.241117	0.825158	0.598389	1.13786	0.523761
fructosyllysine	Amino Acid	Lysine Metabolism	0	0.240223	0.844716	0.637384	1.11949	0.523761
X-11299			0.023	0.24146	0.68437	0.362819	1.2909	0.523761
N-acetylarginine	Amino Acid	Urea cycle; Arginine and Proline Metabolism	0	0.242881	1.17578	0.895977	1.54296	0.524822
1-stearoyl-2-docosahexaenoyl-GPC (18:0/22:6)	Lipid	Phosphatidylcholine (PC)	0	0.243108	1.17593	0.89578	1.54371	0.524822
alpha-ketoglutarate	Energy	TCA Cycle	0	0.246534	0.805852	0.55937	1.16094	0.529199
ribitol	Carbohydrate	Pentose Metabolism	0	0.24611	0.852239	0.65046	1.11661	0.529199
beta-citrylglutamate	Amino Acid	Glutamate Metabolism	0.133	0.246714	1.14802	0.908896	1.45006	0.529199
glucuronide of piperine metabolite C17H21NO3 (4)*	Xenobiotics	Food Component/Plant	0.1176	0.249274	0.831772	0.608019	1.13787	0.533552
cysteinylglycine disulfide*	Amino Acid	Glutathione Metabolism	0	0.249944	1.15708	0.902438	1.48358	0.53385
oleoyl-linoleoyl-glycerol (18:1/18:2) [1]	Lipid	Diacylglycerol	0.0281	0.250895	1.15771	0.901643	1.48649	0.534746
N-acetylaspartate (NAA)	Amino Acid	Alanine and Aspartate Metabolism	0.0026	0.254518	0.839366	0.62107	1.13439	0.541261
glycine conjugate of C10H14O2 (1)*	Partially Characterized Molecules	Partially Characterized Molecules	0.0128	0.255027	1.15237	0.902677	1.47114	0.541261
arginine	Amino Acid	Urea cycle; Arginine and Proline Metabolism	0	0.258271	1.16361	0.894776	1.51322	0.5424
serotonin	Amino Acid	Tryptophan Metabolism	0	0.258512	1.16472	0.894031	1.51737	0.5424
3,7-dimethylurate	Xenobiotics	Xanthine Metabolism	0.2123	0.259339	0.844747	0.630093	1.13253	0.5424
3-methylglutaconate	Amino Acid	Leucine, Isoleucine and Valine Metabolism	0	0.259088	0.829125	0.598806	1.14803	0.5424
1-(1-enyl-palmitoyl)-2-oleoyl-GPC (P-16:0/18:1)*	Lipid	Plasmalogen	0	0.257894	0.85876	0.65965	1.11797	0.5424
N-lactoyl isoleucine	#N/A	Leucine, Isoleucine and Valine Metabolism	0.0921	0.258128	0.833801	0.60848	1.14256	0.5424
X-11381			0	0.256581	1.17059	0.891722	1.53667	0.5424
3-hydroxybutyroylglycine**	Lipid	Fatty Acid Metabolism (Acyl Glycine)	0.0051	0.260404	1.1506	0.901205	1.46902	0.543498
2-hydroxystearate	Lipid	Fatty Acid, Monohydroxy	0.0026	0.261418	1.14237	0.905568	1.4411	0.544485
5-methyluridine (ribothymidine)	Nucleotide	Pyrimidine Metabolism, Uracil containing	0	0.263724	0.847512	0.63407	1.1328	0.544777
4-ethylphenyl sulfate	Xenobiotics	Benzoate Metabolism	0.0051	0.263028	1.12506	0.915295	1.3829	0.544777
12-HETE	Lipid	Eicosanoid	0	0.263529	1.15168	0.899126	1.47516	0.544777
2-stearoyl-GPE (18:0)*	Lipid	Lysophospholipid	0	0.263045	1.14907	0.900886	1.46562	0.544777
oleoyl-arachidonoyl-glycerol (18:1/20:4) [1]*	Lipid	Diacylglycerol	0.1586	0.264799	1.14755	0.900979	1.46161	0.545877
glycochenodeoxycholate	Lipid	Primary Bile Acid Metabolism	0	0.26581	1.1598	0.89327	1.50585	0.546087
catechol sulfate	Xenobiotics	Benzoate Metabolism	0	0.265987	0.851075	0.640577	1.13074	0.546087
sphingomyelin (d17:1/16:0, d18:1/15:0, d16:1/17:0)*	Lipid	Sphingomyelins	0	0.267649	1.16612	0.888654	1.53021	0.54838
galactonate	Carbohydrate	Fructose, Mannose and Galactose Metabolism	0.0435	0.268629	1.15444	0.895085	1.48894	0.54927
5-methylthioadenosine (MTA)	Amino Acid	Polyamine Metabolism	0.1893	0.272358	1.15039	0.895776	1.47738	0.553341
dodecanedioate (C12)	Lipid	Fatty Acid, Dicarboxylate	0	0.273876	0.831571	0.59761	1.15713	0.553341
laurylcarnitine (C12)	Lipid	Fatty Acid Metabolism (Acyl Carnitine, Medium Chain)	0	0.273636	1.14364	0.89935	1.45429	0.553341
7-methylxanthine	Xenobiotics	Xanthine Metabolism	0.0997	0.273921	0.847556	0.630213	1.13985	0.553341
behenoyl dihydrosphingomyelin (d18:0/22:0)*	Lipid	Dihydrosphingomyelins	0	0.27245	1.15146	0.895079	1.48128	0.553341
ceramide (d18:2/24:1, d18:1/24:2)*	Lipid	Ceramides	0	0.272163	1.15734	0.891645	1.5022	0.553341
myristate (14:0)	Lipid	Long Chain Saturated Fatty Acid	0	0.275008	1.15088	0.894232	1.4812	0.554425
1-(1-enyl-palmitoyl)-2-arachidonoyl-GPC (P-16:0/20:4)*	Lipid	Plasmalogen	0	0.276391	1.15237	0.892655	1.48766	0.556099
1-linoleoyl-2-linolenoyl-GPC (18:2/18:3)*	Lipid	Phosphatidylcholine (PC)	0.0384	0.280567	1.1492	0.892676	1.47944	0.561134
tetradecadienedioate (C14:2-DC)*	Lipid	Fatty Acid, Dicarboxylate	0.0665	0.280188	1.14383	0.89627	1.45976	0.561134
X-24418			0.2992	0.27979	0.816787	0.565878	1.17895	0.561134
N-formylphenylalanine	Amino Acid	Tyrosine Metabolism	0.046	0.281762	0.858324	0.649885	1.13362	0.562406
X-12544			0.1355	0.284036	1.11871	0.911146	1.37356	0.565823
cinnamoylglycine	Xenobiotics	Food Component/Plant	0.1176	0.287682	1.14664	0.891	1.47563	0.570825
N-methylhydroxyproline**	Amino Acid	Urea cycle; Arginine and Proline Metabolism	0.1944	0.287132	1.14381	0.893112	1.46488	0.570825
oleate/vaccenate (18:1)	Lipid	Long Chain Monounsaturated Fatty Acid	0	0.288506	1.15105	0.887729	1.49247	0.571332
6-oxopiperidine-2-carboxylate	Amino Acid	Lysine Metabolism	0	0.289261	1.14926	0.888542	1.48647	0.571702
Fibrinopeptide B (1-12)**	Peptide	Fibrinogen Cleavage Peptide	0.0077	0.28996	1.14693	0.889746	1.47845	0.571959
X-23680			0.0128	0.29178	1.14914	0.887426	1.48803	0.574424
stearate (18:0)	Lipid	Long Chain Saturated Fatty Acid	0	0.292903	1.15057	0.885939	1.49424	0.575508
X-12104			0.0179	0.294551	1.15919	0.879416	1.52797	0.576495
X-17146			0.3632	0.293995	0.843147	0.613074	1.15956	0.576495
1-palmitoyl-2-linoleoyl-GPC (16:0/18:2)	Lipid	Phosphatidylcholine (PC)	0	0.295338	1.15535	0.881573	1.51414	0.576912
homoarginine	Amino Acid	Urea cycle; Arginine and Proline Metabolism	0	0.297749	0.857546	0.64214	1.14521	0.580378
3,5-dichloro-2,6-dihydroxybenzoic acid	Xenobiotics	Chemical	0	0.298266	0.831058	0.586399	1.17779	0.580378
histidine betaine (hercynine)*	Xenobiotics	Food Component/Plant	0.3632	0.299957	1.13871	0.890723	1.45573	0.582541
pantoate	Cofactors and Vitamins	Pantothenate and CoA Metabolism	0.3504	0.303499	0.82529	0.572478	1.18975	0.588285
prolylhydroxyproline	Amino Acid	Urea cycle; Arginine and Proline Metabolism	0.0026	0.305247	1.19896	0.847527	1.69612	0.588292
gulonate*	Cofactors and Vitamins	Ascorbate and Aldarate Metabolism	0.0153	0.305257	0.868747	0.663855	1.13688	0.588292
X-21258			0	0.305149	0.830043	0.581403	1.18502	0.588292
glutarate (C5-DC)	Lipid	Fatty Acid, Dicarboxylate	0	0.306279	1.1587	0.873809	1.53648	0.589133
laurate (12:0)	Lipid	Medium Chain Fatty Acid	0	0.308318	1.12433	0.897386	1.40868	0.589826
S-methylcysteine sulfoxide	Amino Acid	Methionine, Cysteine, SAM and Taurine Metabolism	0	0.30763	0.858308	0.639975	1.15113	0.589826
X-12818			0.2634	0.308398	0.860592	0.644666	1.14884	0.589826
X-12221			0.2072	0.30934	0.854259	0.63052	1.15739	0.590505
10-nonadecenoate (19:1n9)	Lipid	Long Chain Monounsaturated Fatty Acid	0	0.312051	1.1417	0.883023	1.47615	0.594552
X-23665			0.1535	0.312796	1.13311	0.888977	1.44428	0.594844
decanoylcarnitine (C10)	Lipid	Fatty Acid Metabolism (Acyl Carnitine, Medium Chain)	0.0102	0.313578	1.12802	0.892416	1.42581	0.595206
aconitate [cis or trans]	Energy	TCA Cycle	0	0.314212	0.755418	0.437485	1.3044	0.595286
X-21470			0.0742	0.315551	1.1492	0.875894	1.50779	0.596408
X-25407			0.1228	0.31599	1.19694	0.84231	1.70086	0.596408
1-methyl-4-imidazoleacetate	Amino Acid	Histidine Metabolism	0	0.316741	1.14705	0.876879	1.50047	0.596707
sphinganine-1-phosphate	Lipid	Sphingolipid Synthesis	0.0026	0.319369	0.857756	0.634166	1.16018	0.600532
dihydroorotate	Nucleotide	Pyrimidine Metabolism, Orotate containing	0.0051	0.324314	0.864657	0.647524	1.1546	0.603104
gamma-CEHC	Cofactors and Vitamins	Tocopherol Metabolism	0	0.324333	1.14395	0.875506	1.49469	0.603104
alliin	Xenobiotics	Food Component/Plant	0.3555	0.324011	1.13387	0.883345	1.45545	0.603104
dihomo-linolenoyl-choline	Lipid	Fatty Acid Metabolism (Acyl Choline)	0.0102	0.322823	1.13852	0.88034	1.47242	0.603104
X-12844			0	0.321609	0.867003	0.653823	1.14969	0.603104
X-13553			0	0.323685	0.869415	0.658468	1.14794	0.603104
isoleucine	Amino Acid	Leucine, Isoleucine and Valine Metabolism	0	0.326229	0.867217	0.652537	1.15253	0.605509
dimethylglycine	Amino Acid	Glycine, Serine and Threonine Metabolism	0	0.327769	0.862605	0.641589	1.15976	0.606132
asparagine	Amino Acid	Alanine and Aspartate Metabolism	0	0.327724	1.13354	0.881904	1.45698	0.606132
X-12680			0.0077	0.330004	1.13055	0.88322	1.44713	0.608029
X-25271			0.0946	0.329937	1.1276	0.885589	1.43574	0.608029
ascorbic acid 3-sulfate*	Cofactors and Vitamins	Ascorbate and Aldarate Metabolism	0	0.331637	0.856964	0.627512	1.17031	0.608809
X-25429			0.0793	0.331503	0.808993	0.527409	1.24091	0.608809
myristoyl dihydrosphingomyelin (d18:0/14:0)*	Lipid	Dihydrosphingomyelins	0	0.33234	1.13785	0.876376	1.47735	0.608986
glycerol 3-phosphate	Lipid	Glycerolipid Metabolism	0	0.336625	0.84276	0.594503	1.19469	0.612378
homostachydrine*	Xenobiotics	Food Component/Plant	0	0.33632	1.12419	0.885524	1.42719	0.612378
alpha-ketoglutaramate*	Amino Acid	Glutamate Metabolism	0	0.336071	0.866046	0.646075	1.16091	0.612378
1-stearoyl-2-linoleoyl-GPE (18:0/18:2)*	Lipid	Phosphatidylethanolamine (PE)	0	0.335329	1.13292	0.878903	1.46034	0.612378
X-21441			0.0563	0.33746	1.13253	0.87823	1.46046	0.612789
1-stearoyl-2-oleoyl-GPS (18:0/18:1)	Lipid	Phosphatidylserine (PS)	0.087	0.339088	0.811181	0.528188	1.2458	0.614169
dopamine 3-O-sulfate	Amino Acid	Tyrosine Metabolism	0	0.339442	1.11654	0.890526	1.39993	0.614169
4-acetylphenyl sulfate	Xenobiotics	Benzoate Metabolism	0.0972	0.3414	1.11296	0.89275	1.38748	0.615765
alpha-hydroxycaproate	Lipid	Fatty Acid, Monohydroxy	0.0358	0.341547	0.861856	0.634432	1.17081	0.615765
hippurate	Xenobiotics	Benzoate Metabolism	0	0.342528	0.875364	0.664988	1.15229	0.615976
N-acetyl-aspartyl-glutamate (NAAG)	Amino Acid	Glutamate Metabolism	0.0384	0.344114	1.16082	0.852295	1.58104	0.615976
X-11858			0.4271	0.343919	1.13436	0.873716	1.47275	0.615976
X-12729			0.023	0.344016	1.12492	0.881525	1.43552	0.615976
propionylglycine (C3)	Lipid	Fatty Acid Metabolism (also BCAA Metabolism)	0.0128	0.345062	1.13412	0.873374	1.47271	0.616576
pregnenolone sulfate	Lipid	Pregnenolone Steroids	0.0153	0.345768	0.85745	0.622821	1.18047	0.616742
N1-Methyl-2-pyridone-5-carboxamide	Cofactors and Vitamins	Nicotinate and Nicotinamide Metabolism	0	0.348914	1.12207	0.881776	1.42784	0.621252
gamma-glutamylphenylalanine	Peptide	Gamma-glutamyl Amino Acid	0	0.352604	1.13822	0.866311	1.49547	0.624506
gamma-glutamylisoleucine*	Peptide	Gamma-glutamyl Amino Acid	0	0.352111	1.14474	0.861088	1.52184	0.624506
3-bromo-5-chloro-2,6-dihydroxybenzoic acid*	Xenobiotics	Chemical	0	0.352553	0.860479	0.626837	1.18121	0.624506
inosine	Nucleotide	Purine Metabolism, (Hypo)Xanthine/Inosine containing	0	0.354722	0.847979	0.598025	1.20241	0.624849
2-arachidonoylglycerol (20:4)	Lipid	Monoacylglycerol	0.0409	0.355282	1.1295	0.872479	1.46223	0.624849
sphingomyelin (d17:2/16:0, d18:2/15:0)*	Lipid	Sphingomyelins	0	0.354907	1.14509	0.859374	1.52579	0.624849
X-14939			0	0.353668	1.15313	0.853329	1.55827	0.624849
bilirubin (E,E)*	Cofactors and Vitamins	Hemoglobin and Porphyrin Metabolism	0.0026	0.356173	0.871475	0.650645	1.16725	0.625322
3-hydroxysebacate	Lipid	Fatty Acid, Monohydroxy	0.2813	0.357472	0.853633	0.609371	1.1958	0.625421
X-17690			0.0691	0.35732	0.855172	0.612881	1.19325	0.625421
mannonate*	Xenobiotics	Food Component/Plant	0	0.358528	0.395271	0.0545018	2.86667	0.62618
2-hydroxyadipate	Lipid	Fatty Acid, Dicarboxylate	0.0563	0.36008	0.858153	0.61843	1.1908	0.6278
1-oleoyl-GPG (18:1)*	Lipid	Lysophospholipid	0.1407	0.364052	0.880296	0.668442	1.15929	0.633628
ferulic acid 4-sulfate	Xenobiotics	Food Component/Plant	0.2097	0.367811	0.836112	0.566351	1.23436	0.639063
erucate (22:1n9)	Lipid	Long Chain Monounsaturated Fatty Acid	0	0.371375	1.11683	0.876541	1.42298	0.64193
5-methylthioribose**	Amino Acid	Methionine, Cysteine, SAM and Taurine Metabolism	0	0.371303	0.881939	0.669615	1.16159	0.64193
X-21821			0.1841	0.370868	0.874014	0.650769	1.17384	0.64193
X-24546			0.1739	0.372166	0.867349	0.634531	1.18559	0.642194
glycolithocholate	Lipid	Secondary Bile Acid Metabolism	0.2583	0.373569	1.11303	0.879156	1.40913	0.642411
hexadecadienoate (16:2n6)	Lipid	Long Chain Polyunsaturated Fatty Acid (n3 and n6)	0	0.373483	1.12635	0.866714	1.46375	0.642411
(16 or 17)-methylstearate (a19:0 or i19:0)	Lipid	Fatty Acid, Branched	0	0.375116	1.12201	0.869991	1.44702	0.643971
2-methylcitrate/homocitrate	Energy	TCA Cycle	0.0026	0.378002	1.12715	0.863804	1.47078	0.645619
1-(1-enyl-palmitoyl)-2-palmitoyl-GPC (P-16:0/16:0)*	Lipid	Plasmalogen	0	0.37686	0.888061	0.682485	1.15556	0.645619
X-12798			0.023	0.377954	0.879355	0.660755	1.17027	0.645619
X-11843			0.1995	0.379455	1.1111	0.878465	1.40533	0.647003
arabonate/xylonate	Carbohydrate	Pentose Metabolism	0	0.382973	0.87167	0.640252	1.18674	0.65053
lyxonate	Carbohydrate	Pentose Metabolism	0.0051	0.383464	0.883883	0.669643	1.16666	0.65053
X-17612			0.2506	0.383363	1.1208	0.867301	1.44839	0.65053
X-21310			0.0435	0.385259	1.12207	0.86518	1.45523	0.652476
kynurenine	Amino Acid	Tryptophan Metabolism	0	0.38942	1.13407	0.851556	1.5103	0.657912
1-oleoyl-GPC (18:1)	Lipid	Lysophospholipid	0	0.389777	0.888139	0.677752	1.16383	0.657912
9,10-DiHOME	Lipid	Fatty Acid, Dihydroxy	0.0512	0.392306	1.10426	0.879804	1.38599	0.661072
deoxycarnitine	Lipid	Carnitine Metabolism	0	0.394341	1.14005	0.843213	1.5414	0.663389
5alpha-pregnan-3beta,20beta-diol monosulfate (1)	Lipid	Progestin Steroids	0.0179	0.397567	0.861876	0.610776	1.21621	0.664042
sphingomyelin (d18:2/16:0, d18:1/16:1)*	Lipid	Sphingomyelins	0	0.397614	1.12748	0.853825	1.48885	0.664042
N-lactoyl phenylalanine	#N/A	Leucine, Isoleucine and Valine Metabolism	0	0.396739	0.874915	0.642314	1.19175	0.664042
X-12822			0.0358	0.398029	0.878194	0.649788	1.18689	0.664042
X-21471			0.0179	0.396831	0.878295	0.650532	1.1858	0.664042
pyruvate	Carbohydrate	Glycolysis, Gluconeogenesis, and Pyruvate Metabolism	0	0.402287	0.835253	0.548103	1.27284	0.667125
N-delta-acetylornithine	Amino Acid	Urea cycle; Arginine and Proline Metabolism	0	0.403193	0.889714	0.676489	1.17015	0.667125
4-hydroxychlorothalonil	Xenobiotics	Chemical	0	0.402847	0.849521	0.579742	1.24484	0.667125
citraconate/glutaconate	Energy	TCA Cycle	0	0.400725	0.874381	0.639329	1.19585	0.667125
X-12007			0.0614	0.402954	0.881067	0.654848	1.18544	0.667125
4-imidazoleacetate	Amino Acid	Histidine Metabolism	0.3504	0.404736	0.891788	0.681176	1.16752	0.668295
X-13835			0.0384	0.405229	0.8672	0.620014	1.21293	0.668295
X-21628			0.0179	0.406934	1.12029	0.856536	1.46525	0.670008
trimethylamine N-oxide	Lipid	Phospholipid Metabolism	0	0.407759	1.09706	0.881019	1.36607	0.670271
2-oxoarginine*	Amino Acid	Urea cycle; Arginine and Proline Metabolism	0	0.409349	0.892143	0.680278	1.16999	0.670693
nervonoylcarnitine (C24:1)*	Lipid	Fatty Acid Metabolism (Acyl Carnitine, Monounsaturated)	0.335	0.409157	0.897928	0.695357	1.15951	0.670693
13-HODE + 9-HODE	Lipid	Fatty Acid, Monohydroxy	0	0.410262	1.1052	0.871043	1.40231	0.671094
1-(1-enyl-palmitoyl)-2-arachidonoyl-GPE (P-16:0/20:4)*	Lipid	Plasmalogen	0	0.413325	1.11466	0.8594	1.44573	0.675008
androsterone glucuronide	Lipid	Androgenic Steroids	0.0486	0.414486	1.14241	0.829736	1.57292	0.675806
(2,4 or 2,5)-dimethylphenol sulfate	Xenobiotics	Food Component/Plant	0.0767	0.417567	1.1087	0.863899	1.42288	0.679728
nicotinamide	Cofactors and Vitamins	Nicotinate and Nicotinamide Metabolism	0.0256	0.419688	0.88411	0.65551	1.19243	0.682078
phosphate	Energy	Oxidative Phosphorylation	0	0.424584	0.669767	0.250404	1.79146	0.685605
gamma-glutamyl-2-aminobutyrate	Peptide	Gamma-glutamyl Amino Acid	0.2379	0.423987	0.896822	0.686705	1.17123	0.685605
dihomo-linoleoylcarnitine (C20:2)*	Lipid	Fatty Acid Metabolism (Acyl Carnitine, Polyunsaturated)	0.3478	0.423487	1.11469	0.854444	1.4542	0.685605
X-23786			0.1228	0.423701	1.15902	0.807374	1.66382	0.685605
N-oleoyltaurine	Lipid	Endocannabinoid	0.2558	0.428825	0.901253	0.696617	1.166	0.690868
X-22162			0.0026	0.429217	0.893759	0.67652	1.18075	0.690868
4-acetylcatechol sulfate (1)	Xenobiotics	Food Component/Plant	0.0665	0.431031	0.87886	0.637284	1.21201	0.692678
alpha-hydroxyisovalerate	Amino Acid	Leucine, Isoleucine and Valine Metabolism	0	0.434706	0.888051	0.659275	1.19621	0.697471
isobutyrylcarnitine (C4)	Amino Acid	Leucine, Isoleucine and Valine Metabolism	0	0.437019	1.10328	0.861083	1.4136	0.700065
X-17010			0.1151	0.438316	0.863856	0.596637	1.25075	0.701027
creatinine	Amino Acid	Creatine Metabolism	0	0.439736	1.18654	0.768865	1.83111	0.701068
2-keto-3-deoxy-gluconate	Xenobiotics	Food Component/Plant	0	0.439249	0.783663	0.422524	1.45347	0.701068
formiminoglutamate	Amino Acid	Histidine Metabolism	0	0.440444	0.883466	0.644877	1.21033	0.701087
2-naphthol sulfate	Xenobiotics	Chemical	0.0972	0.441157	1.09524	0.868911	1.38051	0.701113
glucuronate	Carbohydrate	Aminosugar Metabolism	0	0.445564	1.11955	0.8376	1.4964	0.706873
3-hydroxyadipate	Lipid	Fatty Acid, Dicarboxylate	0.0256	0.446187	0.89348	0.668703	1.19381	0.706873
3-methyl catechol sulfate (1)	Xenobiotics	Benzoate Metabolism	0.0102	0.447361	0.888863	0.655925	1.20452	0.707534
4-methylnonanoylcarnitine	Lipid	Fatty Acid Metabolism (Acyl Carnitine, Medium Chain)	0.2379	0.448011	1.09439	0.866923	1.38155	0.707534
1-(1-enyl-stearoyl)-2-arachidonoyl-GPE (P-18:0/20:4)*	Lipid	Plasmalogen	0	0.448947	1.10192	0.857128	1.41661	0.707901
palmitate (16:0)	Lipid	Long Chain Saturated Fatty Acid	0	0.45044	1.10551	0.85198	1.43448	0.708066
stearoylcarnitine (C18)	Lipid	Fatty Acid Metabolism (Acyl Carnitine, Long Chain Saturated)	0	0.456328	1.1057	0.848834	1.44029	0.708066
4-hydroxyhippurate	Xenobiotics	Benzoate Metabolism	0	0.451707	0.886482	0.647716	1.21326	0.708066
2-hydroxy-3-methylvalerate	Amino Acid	Leucine, Isoleucine and Valine Metabolism	0	0.45604	0.888235	0.650406	1.21303	0.708066
glutarylcarnitine (C5-DC)	Amino Acid	Lysine Metabolism	0.0946	0.454208	0.88928	0.654004	1.2092	0.708066
N6-acetyllysine	Amino Acid	Lysine Metabolism	0	0.455703	1.10674	0.847844	1.44469	0.708066
glycosyl-N-stearoyl-sphingosine (d18:1/18:0)	Lipid	Hexosylceramides (HCER)	0.0026	0.453291	1.10943	0.845724	1.45538	0.708066
dimethyl sulfone	Xenobiotics	Chemical	0.023	0.455412	0.48478	0.0724176	3.24522	0.708066
1-stearoyl-2-linoleoyl-GPI (18:0/18:2)	Lipid	Phosphatidylinositol (PI)	0	0.456108	1.10749	0.846703	1.4486	0.708066
docosahexaenoylcarnitine (C22:6)*	Lipid	Fatty Acid Metabolism (Acyl Carnitine, Polyunsaturated)	0.1535	0.453939	0.89464	0.668497	1.19728	0.708066
X-15245			0.0128	0.456794	0.858321	0.573973	1.28354	0.708066
eicosenoylcarnitine (C20:1)*	Lipid	Fatty Acid Metabolism (Acyl Carnitine, Monounsaturated)	0.2967	0.458214	1.10122	0.853563	1.42073	0.709174
1-ribosyl-imidazoleacetate*	Amino Acid	Histidine Metabolism	0.023	0.458969	1.08741	0.871109	1.35742	0.709251
sphingomyelin (d18:1/22:1, d18:2/22:0, d16:1/24:1)*	Lipid	Sphingomyelins	0	0.45999	1.10829	0.843725	1.45582	0.709739
1-stearoyl-GPC (18:0)	Lipid	Lysophospholipid	0	0.461514	1.10645	0.845275	1.44832	0.709783
5-(galactosylhydroxy)-L-lysine	Amino Acid	Lysine Metabolism	0.046	0.461401	0.865571	0.589472	1.27099	0.709783
3-formylindole	Xenobiotics	Food Component/Plant	0	0.462135	0.89163	0.65676	1.21049	0.709783
cysteine-glutathione disulfide	Amino Acid	Glutathione Metabolism	0.0742	0.463537	1.09315	0.861507	1.38708	0.710851
proline	Amino Acid	Urea cycle; Arginine and Proline Metabolism	0	0.465071	0.902632	0.685721	1.18816	0.711035
3-hydroxyoctanoate	Lipid	Fatty Acid, Monohydroxy	0	0.464364	0.899198	0.676466	1.19526	0.711035
tetradecadienoate (14:2)*	Lipid	Long Chain Polyunsaturated Fatty Acid (n3 and n6)	0	0.468927	1.0985	0.851891	1.4165	0.715844
linoleoylcarnitine (C18:2)*	Lipid	Fatty Acid Metabolism (Acyl Carnitine, Polyunsaturated)	0	0.473843	1.10733	0.837746	1.46367	0.722252
3-hydroxy-3-methylglutarate	Lipid	Mevalonate Metabolism	0	0.476144	0.886552	0.636577	1.23469	0.723121
valerate (5:0)	Lipid	Short Chain Fatty Acid	0.0179	0.47657	0.869027	0.590428	1.27909	0.723121
X-25398			0.1228	0.475925	1.11901	0.82143	1.52439	0.723121
2S,3R-dihydroxybutyrate	Lipid	Fatty Acid, Dihydroxy	0	0.479141	0.893395	0.653818	1.22076	0.725928
erythritol	Xenobiotics	Food Component/Plant	0.023	0.480499	0.427858	0.0404579	4.52475	0.726639
N-acetylglycine	Amino Acid	Glycine, Serine and Threonine Metabolism	0	0.481519	0.904162	0.682984	1.19697	0.726639
X-11444			0	0.481777	0.899863	0.670659	1.2074	0.726639
gamma-glutamylglutamine	Peptide	Gamma-glutamyl Amino Acid	0	0.483505	0.90766	0.692188	1.19021	0.726977
2-aminoheptanoate	Lipid	Fatty Acid, Amino	0.0026	0.48417	0.879658	0.614198	1.25985	0.726977
glyco-beta-muricholate**	Lipid	Primary Bile Acid Metabolism	0.1049	0.483162	1.08615	0.862142	1.36835	0.726977
sphingomyelin (d17:1/14:0, d16:1/15:0)*	Lipid	Sphingomyelins	0	0.48757	1.10462	0.834068	1.46294	0.730609
N,N-dimethylalanine	Amino Acid	Alanine and Aspartate Metabolism	0.0077	0.488041	0.909287	0.694976	1.18969	0.730609
X-21467			0.0153	0.492644	0.911564	0.699703	1.18757	0.736404
pregnen-diol disulfate*	Lipid	Pregnenolone Steroids	0	0.493401	1.1026	0.833738	1.45818	0.736442
X-25378			0.1228	0.495675	0.867823	0.577181	1.30482	0.738739
myo-inositol	Lipid	Inositol Metabolism	0	0.502628	0.912083	0.696924	1.19367	0.741422
benzoate	Xenobiotics	Benzoate Metabolism	0.0026	0.503063	0.890306	0.633659	1.2509	0.741422
gamma-glutamylmethionine	Peptide	Gamma-glutamyl Amino Acid	0	0.503371	0.911087	0.693612	1.19675	0.741422
sphingomyelin (d18:2/14:0, d18:1/14:1)*	Lipid	Sphingomyelins	0	0.501359	1.10159	0.830866	1.46051	0.741422
sphingadienine	Lipid	Sphingolipid Synthesis	0.1944	0.498515	0.899334	0.661431	1.2228	0.741422
triclosan sulfate	Xenobiotics	Drug - Antibiotic	0.4194	0.50201	1.07764	0.866296	1.34054	0.741422
X-23780			0.1355	0.502488	0.912556	0.698403	1.19237	0.741422
X-25422			0.0051	0.503298	1.09382	0.8412	1.4223	0.741422
trans-urocanate	Amino Acid	Histidine Metabolism	0	0.506676	0.915899	0.7067	1.18703	0.744112
X-12906			0.0026	0.506356	0.903797	0.670664	1.21797	0.744112
dodecenedioate (C12:1-DC)*	Lipid	Fatty Acid, Dicarboxylate	0.0128	0.50846	1.08526	0.851546	1.38312	0.745643
succinoyltaurine	Amino Acid	Methionine, Cysteine, SAM and Taurine Metabolism	0.0281	0.510483	0.911767	0.692478	1.2005	0.74752
imidazole lactate	Amino Acid	Histidine Metabolism	0.0026	0.512575	0.904545	0.66992	1.22134	0.749492
N-oleoylserine	Lipid	Endocannabinoid	0.0128	0.515584	1.08409	0.849885	1.38283	0.752798
2-isopropylmalate	Xenobiotics	Food Component/Plant	0.11	0.517072	1.07331	0.866502	1.32949	0.75349
1-linoleoyl-GPA (18:2)*	Lipid	Lysophospholipid	0	0.517556	1.09544	0.83116	1.44375	0.75349
docosapentaenoate (n6 DPA; 22:5n6)	Lipid	Long Chain Polyunsaturated Fatty Acid (n3 and n6)	0	0.523223	1.08852	0.83896	1.41232	0.756317
androstenediol (3alpha, 17alpha) monosulfate (3)	Lipid	Androgenic Steroids	0	0.522119	0.899007	0.648909	1.2455	0.756317
tyramine O-sulfate	Amino Acid	Tyrosine Metabolism	0.0818	0.521722	1.07604	0.859918	1.34649	0.756317
nisinate (24:6n3)	Lipid	Long Chain Polyunsaturated Fatty Acid (n3 and n6)	0.2762	0.521891	1.08071	0.852207	1.37048	0.756317
X-25371			0	0.523257	1.08913	0.837966	1.41558	0.756317
ergothioneine	Xenobiotics	Food Component/Plant	0	0.524417	0.910958	0.683585	1.21396	0.756907
5-oxoproline	Amino Acid	Glutathione Metabolism	0	0.528268	1.0904	0.833245	1.42693	0.761372
N-palmitoylglycine	Lipid	Fatty Acid Metabolism (Acyl Glycine)	0.0051	0.531989	0.915182	0.693092	1.20844	0.763553
glycosyl ceramide (d18:2/24:1, d18:1/24:2)*	Lipid	Hexosylceramides (HCER)	0.0026	0.531028	1.08584	0.839191	1.40499	0.763553
dibutyl sulfosuccinate	Xenobiotics	Chemical	0	0.532059	0.771861	0.342604	1.73894	0.763553
gamma-glutamylhistidine	Peptide	Gamma-glutamyl Amino Acid	0	0.536138	0.919044	0.70337	1.20085	0.768311
X-16576			0.0588	0.539127	0.90708	0.66447	1.23827	0.771496
hydroxyproline	Amino Acid	Urea cycle; Arginine and Proline Metabolism	0	0.542081	0.897807	0.634857	1.26967	0.774621
metabolonic lactone sulfate	Partially Characterized Molecules	Partially Characterized Molecules	0.0026	0.544931	0.911568	0.675462	1.2302	0.777589
X-13866			0.023	0.546309	1.07948	0.842	1.38393	0.778452
methionine	Amino Acid	Methionine, Cysteine, SAM and Taurine Metabolism	0.046	0.550858	1.08087	0.837138	1.39556	0.783208
caprylate (8:0)	Lipid	Medium Chain Fatty Acid	0	0.551204	0.914927	0.68296	1.22568	0.783208
5-dodecenoate (12:1n7)	Lipid	Medium Chain Fatty Acid	0	0.555176	1.0837	0.829743	1.41539	0.784865
pregnanolone/allopregnanolone sulfate	Lipid	Progestin Steroids	0.2123	0.555491	0.914658	0.67993	1.23042	0.784865
glycodeoxycholate 3-sulfate	Lipid	Secondary Bile Acid Metabolism	0.0563	0.554211	1.07612	0.84388	1.37228	0.784865
X-11478			0	0.555225	1.07718	0.841435	1.37897	0.784865
N-acetylcarnosine	Amino Acid	Histidine Metabolism	0.0281	0.5584	0.890272	0.603209	1.31395	0.787869
N-palmitoylserine	Lipid	Endocannabinoid	0.0537	0.56075	1.07939	0.834442	1.39623	0.789962
X-25948			0.0026	0.561454	0.918459	0.689251	1.22389	0.789962
spermidine	Amino Acid	Polyamine Metabolism	0.1253	0.563795	0.894626	0.612968	1.30571	0.792148
tauro-beta-muricholate	Lipid	Primary Bile Acid Metabolism	0.3427	0.565327	1.07106	0.84757	1.35349	0.792787
X-11850			0.2251	0.565826	1.0743	0.841161	1.37207	0.792787
2-hydroxy-4-(methylthio)butanoic acid	Amino Acid	Methionine, Cysteine, SAM and Taurine Metabolism	0	0.568932	1.0782	0.832125	1.39704	0.79603
indoleacetate	Amino Acid	Tryptophan Metabolism	0	0.571699	0.917976	0.682369	1.23493	0.796578
2,3-dihydroxyisovalerate	Xenobiotics	Food Component/Plant	0.0026	0.571445	0.921477	0.694199	1.22316	0.796578
X-25389			0.1228	0.571109	0.896375	0.613892	1.30884	0.796578
dihomo-linolenoylcarnitine (C20:3n3 or 6)*	Lipid	Fatty Acid Metabolism (Acyl Carnitine, Polyunsaturated)	0.0486	0.574054	1.07895	0.827815	1.40626	0.798753
oleoylcarnitine (C18:1)	Lipid	Fatty Acid Metabolism (Acyl Carnitine, Monounsaturated)	0	0.576507	1.07677	0.830609	1.39587	0.801057
eugenol sulfate	Xenobiotics	Food Component/Plant	0.2046	0.577879	1.06705	0.849024	1.34106	0.801857
4-guanidinobutanoate	Amino Acid	Guanidino and Acetamido Metabolism	0.0895	0.580504	1.0738	0.834167	1.38227	0.803251
3-hydroxylaurate	Lipid	Fatty Acid, Monohydroxy	0.0716	0.581486	0.925262	0.70196	1.2196	0.803251
1-(1-enyl-stearoyl)-2-oleoyl-GPE (P-18:0/18:1)	Lipid	Plasmalogen	0	0.582543	0.924871	0.700062	1.22187	0.803251
1-stearoyl-2-linoleoyl-GPC (18:0/18:2)*	Lipid	Phosphatidylcholine (PC)	0	0.583662	0.924909	0.699616	1.22275	0.803251
N,N,N-trimethyl-alanylproline betaine (TMAP)	Amino Acid	Urea cycle; Arginine and Proline Metabolism	0	0.583674	0.901869	0.623329	1.30488	0.803251
X-24928			0.1228	0.579977	0.910472	0.653141	1.26919	0.803251
maleate	Lipid	Fatty Acid, Dicarboxylate	0	0.586307	0.920963	0.684633	1.23887	0.803577
3-(3-hydroxyphenyl)propionate	Xenobiotics	Benzoate Metabolism	0.1432	0.584864	0.922889	0.692012	1.23079	0.803577
methyl glucopyranoside (alpha + beta)	Xenobiotics	Food Component/Plant	0.0742	0.586162	1.07091	0.83683	1.37047	0.803577
3-sulfo-L-alanine	Amino Acid	Methionine, Cysteine, SAM and Taurine Metabolism	0.0563	0.58996	1.07187	0.832756	1.37964	0.806386
glycerol	Lipid	Glycerolipid Metabolism	0	0.589342	0.923454	0.691574	1.23308	0.806386
N-acetylcitrulline	Amino Acid	Urea cycle; Arginine and Proline Metabolism	0.1432	0.593558	1.07289	0.828593	1.38922	0.809105
X-23583			0.468	0.592931	0.928156	0.706172	1.21992	0.809105
tyrosine	Amino Acid	Tyrosine Metabolism	0	0.595939	0.927995	0.704018	1.22323	0.811252
stachydrine	Xenobiotics	Food Component/Plant	0	0.599049	0.927658	0.701158	1.22733	0.813292
2-palmitoleoyl-GPC* (16:1)*	Lipid	Lysophospholipid	0.0665	0.599055	1.06886	0.833879	1.37007	0.813292
androstenediol (3beta,17beta) monosulfate (2)	Lipid	Androgenic Steroids	0.0742	0.601198	0.914615	0.654466	1.27817	0.815102
ornithine	Amino Acid	Urea cycle; Arginine and Proline Metabolism	0	0.606999	0.925218	0.688046	1.24414	0.817353
hexanoylcarnitine (C6)	Lipid	Fatty Acid Metabolism (Acyl Carnitine, Medium Chain)	0	0.605595	1.065	0.838566	1.35258	0.817353
N-acetylthreonine	Amino Acid	Glycine, Serine and Threonine Metabolism	0	0.607734	1.07208	0.821876	1.39846	0.817353
1-linoleoyl-GPC (18:2)	Lipid	Lysophospholipid	0	0.606449	0.92866	0.700749	1.2307	0.817353
4-hydroxycoumarin	Xenobiotics	Drug - Cardiovascular	0.3248	0.606265	0.926815	0.694189	1.2374	0.817353
tetrahydrocortisone glucuronide (5)	#N/A		0.0588	0.604819	0.919514	0.66917	1.26352	0.817353
S-adenosylhomocysteine (SAH)	Amino Acid	Methionine, Cysteine, SAM and Taurine Metabolism	0.087	0.620301	0.931033	0.701758	1.23522	0.818771
ribose	Carbohydrate	Pentose Metabolism	0.2199	0.622624	0.935488	0.71729	1.22006	0.818771
1-palmitoyl-2-oleoyl-GPC (16:0/18:1)	Lipid	Phosphatidylcholine (PC)	0	0.614438	1.07139	0.819272	1.40109	0.818771
1,5-anhydroglucitol (1,5-AG)	Carbohydrate	Glycolysis, Gluconeogenesis, and Pyruvate Metabolism	0	0.611186	0.927714	0.694682	1.23892	0.818771
sebacate (C10-DC)	Lipid	Fatty Acid, Dicarboxylate	0	0.612255	1.08514	0.791158	1.48837	0.818771
N4-acetylcytidine	Nucleotide	Pyrimidine Metabolism, Cytidine containing	0.0563	0.61938	1.07087	0.817342	1.40304	0.818771
1-stearoyl-GPA (18:0)	Lipid	Lysophospholipid	0.3376	0.620147	1.06652	0.826737	1.37585	0.818771
21-hydroxypregnenolone disulfate	Lipid	Pregnenolone Steroids	0	0.612858	0.920598	0.668186	1.26836	0.818771
16-hydroxypalmitate	Lipid	Fatty Acid, Monohydroxy	0	0.619583	1.06922	0.820941	1.39258	0.818771
1-linoleoyl-GPG (18:2)*	Lipid	Lysophospholipid	0.0026	0.622044	0.929935	0.696663	1.24132	0.818771
1-palmitoleoyl-2-linolenoyl-GPC (16:1/18:3)*	Lipid	Phosphatidylcholine (PC)	0.179	0.617345	1.06954	0.821605	1.39229	0.818771
azelaoyltaurine	Lipid	Endocannabinoid	0.1407	0.619268	1.07427	0.809808	1.42511	0.818771
pentose acid*	Partially Characterized Molecules	Partially Characterized Molecules	0	0.618084	1.06501	0.831416	1.36424	0.818771
X-12112			0.0051	0.619868	1.06597	0.828169	1.37205	0.818771
X-21319			0.0102	0.617165	1.06843	0.824202	1.38503	0.818771
X-21364			0.0537	0.621734	0.915076	0.643205	1.30186	0.818771
X-21796			0.0358	0.615651	1.06859	0.82476	1.38451	0.818771
1-methyl-5-imidazoleacetate	Amino Acid	Histidine Metabolism	0.0639	0.623871	0.930293	0.696941	1.24178	0.81934
deoxycholic acid glucuronide	Lipid	Secondary Bile Acid Metabolism	0.0665	0.632731	1.06312	0.827096	1.36651	0.829892
2'-O-methyluridine	Nucleotide	Pyrimidine Metabolism, Uracil containing	0.1509	0.635095	1.05983	0.833691	1.34732	0.830465
N,N,N-trimethyl-5-aminovalerate	Amino Acid	Lysine Metabolism	0	0.634041	0.929342	0.687303	1.25662	0.830465
X-12111			0.202	0.635644	1.06284	0.825991	1.36761	0.830465
1-palmitoyl-2-dihomo-linolenoyl-GPC (16:0/20:3n3 or 6)*	Lipid	Phosphatidylcholine (PC)	0	0.640364	0.935844	0.708592	1.23598	0.832806
1-palmitoleoyl-GPA (16:1)*	Lipid	Lysophospholipid	0.2379	0.640797	1.06635	0.814149	1.39667	0.832806
3-hydroxydecanoylcarnitine	Lipid	Fatty Acid Metabolism (Acyl Carnitine, Hydroxy)	0.0384	0.641575	1.06028	0.828685	1.3566	0.832806
X-23739			0	0.641006	0.940168	0.725405	1.21851	0.832806
X-23782			0.0077	0.639352	0.93425	0.702948	1.24166	0.832806
3-methylglutarylcarnitine (2)	Amino Acid	Leucine, Isoleucine and Valine Metabolism	0.0588	0.644337	0.930855	0.686699	1.26182	0.835313
glutamate	Amino Acid	Glutamate Metabolism	0	0.64724	1.06763	0.806653	1.41305	0.83723
alanine	Amino Acid	Alanine and Aspartate Metabolism	0	0.64748	0.94059	0.723414	1.22296	0.83723
leucine	Amino Acid	Leucine, Isoleucine and Valine Metabolism	0	0.650726	0.937095	0.70735	1.24146	0.840335
5alpha-pregnan-3beta,20alpha-diol disulfate	Lipid	Progestin Steroids	0	0.651552	0.934906	0.698075	1.25209	0.840335
N1-methylinosine	Nucleotide	Purine Metabolism, (Hypo)Xanthine/Inosine containing	0.046	0.653508	0.937784	0.708432	1.24139	0.840702
1-palmitoyl-GPG (16:0)*	Lipid	Lysophospholipid	0.0051	0.653503	1.05833	0.826264	1.35558	0.840702
1-palmitoyl-GPI* (16:0)	Lipid	Lysophospholipid	0	0.655478	1.05497	0.833956	1.33457	0.842159
hypotaurine	Amino Acid	Methionine, Cysteine, SAM and Taurine Metabolism	0	0.65792	1.06713	0.800404	1.42275	0.843385
1-(1-enyl-stearoyl)-2-linoleoyl-GPE (P-18:0/18:2)*	Lipid	Plasmalogen	0	0.658109	0.941001	0.718819	1.23186	0.843385
isovalerylcarnitine (C5)	Amino Acid	Leucine, Isoleucine and Valine Metabolism	0	0.660119	0.934354	0.690368	1.26457	0.843737
1-stearoyl-GPS (18:0)*	Lipid	Lysophospholipid	0.1535	0.66173	1.05967	0.817366	1.3738	0.843737
1-palmitoyl-2-oleoyl-GPI (16:0/18:1)*	Lipid	Phosphatidylinositol (PI)	0	0.661633	0.940645	0.715185	1.23718	0.843737
(S)-3-hydroxybutyrylcarnitine	Lipid	Fatty Acid Metabolism (Acyl Carnitine, Hydroxy)	0.0026	0.662577	0.940157	0.712567	1.24044	0.843737
linolenoylcarnitine (C18:3)*	Lipid	Fatty Acid Metabolism (Acyl Carnitine, Polyunsaturated)	0.1765	0.662396	1.06246	0.809454	1.39455	0.843737
taurine	Amino Acid	Methionine, Cysteine, SAM and Taurine Metabolism	0	0.665021	1.0591	0.816705	1.37342	0.845779
glycoursodeoxycholate	Lipid	Secondary Bile Acid Metabolism	0	0.666456	1.05612	0.823907	1.35379	0.846534
12,13-DiHOME	Lipid	Fatty Acid, Dihydroxy	0.023	0.667694	0.944261	0.726739	1.22689	0.847036
taurochenodeoxycholate	Lipid	Primary Bile Acid Metabolism	0.0026	0.668933	1.05678	0.820435	1.36122	0.847115
1-linoleoyl-GPE (18:2)*	Lipid	Lysophospholipid	0	0.66944	0.942521	0.718226	1.23686	0.847115
hydroxypalmitoyl sphingomyelin (d18:1/16:0(OH))**	Lipid	Sphingomyelins	0	0.67386	1.05591	0.819599	1.36034	0.851071
X-11483			0.1304	0.674258	0.868545	0.450166	1.67576	0.851071
1-stearoyl-GPG (18:0)	Lipid	Lysophospholipid	0.2327	0.675279	1.05662	0.816588	1.36722	0.851292
2,2'-Methylenebis(6-tert-butyl-p-cresol)	Xenobiotics	Chemical	0	0.681163	0.94391	0.716711	1.24313	0.854426
pregnenetriol disulfate*	Lipid	Pregnenolone Steroids	0	0.678978	1.05997	0.804453	1.39666	0.854426
X-17676			0.0281	0.680871	0.943655	0.715787	1.24406	0.854426
X-25427			0.0844	0.679816	0.911009	0.58519	1.41824	0.854426
tiglyl carnitine (C5)	Amino Acid	Leucine, Isoleucine and Valine Metabolism	0.0409	0.684757	0.944674	0.717711	1.24341	0.85631
1-myristoyl-2-arachidonoyl-GPC (14:0/20:4)*	Lipid	Phosphatidylcholine (PC)	0	0.685218	1.05603	0.811332	1.37453	0.85631
glucuronide of C14H26O4 (1)*	Partially Characterized Molecules	Partially Characterized Molecules	0.4808	0.684036	0.945864	0.723465	1.23663	0.85631
X-23593			0	0.687419	0.94891	0.734994	1.22508	0.857995
1-linolenoyl-GPC (18:3)*	Lipid	Lysophospholipid	0	0.695655	0.948447	0.727515	1.23647	0.866125
menthol glucuronide	#N/A		0.2199	0.694794	0.937438	0.67887	1.29449	0.866125
sphingosine	Lipid	Sphingosines	0	0.697486	1.05614	0.801901	1.39097	0.867332
propionylcarnitine (C3)	Lipid	Fatty Acid Metabolism (also BCAA Metabolism)	0	0.698528	0.946549	0.716831	1.24988	0.867555
xylose	Carbohydrate	Pentose Metabolism	0.2327	0.707695	0.9471	0.712872	1.25829	0.87212
4-acetamidobutanoate	Amino Acid	Polyamine Metabolism	0	0.70812	0.950752	0.729869	1.23848	0.87212
indolelactate	Amino Acid	Tryptophan Metabolism	0	0.708273	0.946005	0.707331	1.26522	0.87212
N-methylproline	Amino Acid	Urea cycle; Arginine and Proline Metabolism	0	0.706442	1.05057	0.812702	1.35806	0.87212
methionine sulfone	Amino Acid	Methionine, Cysteine, SAM and Taurine Metabolism	0	0.705366	0.948794	0.722491	1.24598	0.87212
4-methoxyphenol sulfate	Amino Acid	Tyrosine Metabolism	0.0716	0.70598	1.05428	0.801128	1.38741	0.87212
X-12193			0.1253	0.704825	0.950683	0.731802	1.23503	0.87212
androstenediol (3alpha, 17alpha) monosulfate (2)	Lipid	Androgenic Steroids	0.0614	0.710038	0.937565	0.66743	1.31703	0.873225
alpha-ketobutyrate	Amino Acid	Methionine, Cysteine, SAM and Taurine Metabolism	0.156	0.714549	0.951444	0.728694	1.24228	0.874496
1-palmitoyl-2-linoleoyl-GPI (16:0/18:2)	Lipid	Phosphatidylinositol (PI)	0.0409	0.714318	1.04955	0.810128	1.35972	0.874496
1-oleoylglycerophosphate (18:1)	Lipid	Lysophospholipid	0.0844	0.712262	1.05154	0.805085	1.37344	0.874496
5-hydroxy-2-methylpyridine sulfate	Xenobiotics	Chemical	0.3325	0.714335	1.04667	0.819847	1.33625	0.874496
3-(4-hydroxyphenyl)lactate (HPLA)	Amino Acid	Tyrosine Metabolism	0	0.719856	0.948692	0.711411	1.26512	0.875429
lactate	Carbohydrate	Glycolysis, Gluconeogenesis, and Pyruvate Metabolism	0	0.718364	0.946983	0.704325	1.27324	0.875429
pyridoxate	Cofactors and Vitamins	Vitamin B6 Metabolism	0	0.720532	0.937088	0.65641	1.33778	0.875429
5alpha-pregnan-diol disulfate	Lipid	Progestin Steroids	0.3223	0.716954	1.04768	0.814449	1.3477	0.875429
4-ethylcatechol sulfate	Xenobiotics	Benzoate Metabolism	0.0639	0.717758	1.04727	0.815244	1.34534	0.875429
X-25451			0.1228	0.719227	1.07411	0.727398	1.58608	0.875429
2-hydroxyglutarate	Lipid	Fatty Acid, Dicarboxylate	0.0026	0.724306	0.943324	0.68211	1.30457	0.878953
glucuronide of C10H18O2 (1)*	Partially Characterized Molecules	Partially Characterized Molecules	0.0921	0.725929	0.947253	0.699655	1.28247	0.87986
X-12714			0.1893	0.727945	0.939056	0.658908	1.33831	0.881243
picolinate	Amino Acid	Tryptophan Metabolism	0.1125	0.731484	1.04726	0.804472	1.36332	0.884463
glycerophosphorylcholine (GPC)	Lipid	Phospholipid Metabolism	0	0.736249	1.04782	0.798418	1.37514	0.88809
X-18901			0.0077	0.735385	0.952959	0.720646	1.26016	0.88809
uridine	Nucleotide	Pyrimidine Metabolism, Uracil containing	0	0.739303	0.954707	0.726628	1.25438	0.888577
(N(1) + N(8))-acetylspermidine	Amino Acid	Polyamine Metabolism	0.0026	0.738567	0.944225	0.67407	1.32265	0.888577
6-bromotryptophan	Amino Acid	Tryptophan Metabolism	0	0.738986	0.951016	0.707754	1.27789	0.888577
N-stearoyltaurine	Lipid	Endocannabinoid	0.0563	0.74116	0.954098	0.72195	1.2609	0.889746
beta-hydroxyisovalerate	Amino Acid	Leucine, Isoleucine and Valine Metabolism	0	0.744067	1.04508	0.802026	1.36179	0.890397
X-11787			0	0.744358	1.04819	0.789921	1.3909	0.890397
X-21736			0.0026	0.743025	1.04504	0.803049	1.35997	0.890397
X-25411			0.1228	0.75008	0.946917	0.67695	1.32455	0.896176
methylmalonate (MMA)	Lipid	Fatty Acid Metabolism (also BCAA Metabolism)	0	0.753064	1.0382	0.821953	1.31134	0.897382
uracil	Nucleotide	Pyrimidine Metabolism, Uracil containing	0.0077	0.753765	0.95178	0.698918	1.29612	0.897382
X-12730			0.2813	0.753024	0.955659	0.720462	1.26764	0.897382
gamma-glutamylglycine	Peptide	Gamma-glutamyl Amino Acid	0	0.758032	1.04127	0.805049	1.3468	0.899269
4-methylguaiacol sulfate	Xenobiotics	Benzoate Metabolism	0.2174	0.757905	1.03824	0.817835	1.31804	0.899269
maltol sulfate	Xenobiotics	Food Component/Plant	0.4297	0.756826	0.960204	0.742563	1.24164	0.899269
urea	Amino Acid	Urea cycle; Arginine and Proline Metabolism	0	0.762156	0.956317	0.716109	1.2771	0.899996
sphingomyelin (d18:1/14:0, d16:1/16:0)*	Lipid	Sphingomyelins	0	0.761823	1.04372	0.791402	1.37649	0.899996
taurodeoxycholic acid 3-sulfate	Lipid	Secondary Bile Acid Metabolism	0.2302	0.762223	1.04047	0.804675	1.34536	0.899996
X-25343			0.0256	0.761926	0.951371	0.689102	1.31346	0.899996
gamma-glutamylvaline	Peptide	Gamma-glutamyl Amino Acid	0	0.765475	1.04873	0.767175	1.43362	0.900067
octadecanedioylcarnitine (C18-DC)*	Lipid	Fatty Acid Metabolism (Acyl Carnitine, Dicarboxylate)	0.11	0.766757	0.962056	0.745063	1.24224	0.900067
hydroxy-N6,N6,N6-trimethyllysine*	Amino Acid	Lysine Metabolism	0.0026	0.764076	1.0447	0.785174	1.39001	0.900067
branched chain 14:0 dicarboxylic acid**	Lipid	Fatty Acid, Dicarboxylate	0.0307	0.766132	0.957897	0.721473	1.2718	0.900067
branched-chain, straight-chain, or cyclopropyl 10:1 fatty acid (1)*	Partially Characterized Molecules	Partially Characterized Molecules	0	0.766057	1.04273	0.79152	1.37368	0.900067
3-hydroxybutyrate (BHBA)	Lipid	Ketone Bodies	0	0.772794	1.03673	0.811576	1.32434	0.903989
3-hydroxydecanoate	Lipid	Fatty Acid, Monohydroxy	0	0.771129	0.960047	0.729434	1.26357	0.903989
X-25402			0.1228	0.772604	1.06232	0.704998	1.60073	0.903989
pregnanediol-3-glucuronide	Lipid	Progestin Steroids	0.0895	0.776712	1.04383	0.776019	1.40408	0.906755
2'-O-methylcytidine	Nucleotide	Pyrimidine Metabolism, Cytidine containing	0.0332	0.777863	1.0375	0.803379	1.33984	0.906755
X-24949			0.156	0.777465	1.04006	0.792066	1.3657	0.906755
androstenediol (3beta,17beta) disulfate (2)	Lipid	Androgenic Steroids	0	0.778838	0.948337	0.654913	1.37323	0.906833
tridecenedioate (C13:1-DC)*	Lipid	Fatty Acid, Dicarboxylate	0.0358	0.781987	1.03815	0.796351	1.35336	0.906833
3-hydroxyhexanoate	Lipid	Fatty Acid, Monohydroxy	0	0.782437	0.963699	0.741252	1.2529	0.906833
1-(1-enyl-palmitoyl)-2-oleoyl-GPE (P-16:0/18:1)*	Lipid	Plasmalogen	0	0.781668	0.96193	0.731031	1.26576	0.906833
undecenoylcarnitine (C11:1)	Lipid	Fatty Acid Metabolism (Acyl Carnitine, Monounsaturated)	0	0.780634	1.03635	0.806063	1.33243	0.906833
cortisol	Lipid	Corticosteroids	0	0.800424	0.963789	0.724089	1.28284	0.910746
orotate	Nucleotide	Pyrimidine Metabolism, Orotate containing	0	0.796433	0.962858	0.722224	1.28367	0.910746
glutamine	Amino Acid	Glutamate Metabolism	0	0.797705	1.03706	0.785183	1.36972	0.910746
xanthine	Nucleotide	Purine Metabolism, (Hypo)Xanthine/Inosine containing	0	0.801227	1.03331	0.800661	1.33356	0.910746
choline	Lipid	Phospholipid Metabolism	0	0.794208	1.03914	0.778717	1.38667	0.910746
sphingosine 1-phosphate	Lipid	Sphingosines	0	0.802108	0.965566	0.734127	1.26997	0.910746
1-myristoyl-2-palmitoyl-GPC (14:0/16:0)	Lipid	Phosphatidylcholine (PC)	0.0026	0.796734	0.967857	0.754824	1.24101	0.910746
adipate	Lipid	Fatty Acid, Dicarboxylate	0.0946	0.800666	1.03759	0.779143	1.38177	0.910746
dihomolinolenate (20:3n3 or 3n6)	Lipid	Long Chain Polyunsaturated Fatty Acid (n3 and n6)	0	0.795153	1.03376	0.804563	1.32825	0.910746
succinylcarnitine (C4-DC)	Energy	TCA Cycle	0.0026	0.79647	0.963615	0.727086	1.27709	0.910746
5alpha-androstan-3beta,17beta-diol disulfate	Lipid	Androgenic Steroids	0.0307	0.792848	0.955229	0.678649	1.34453	0.910746
S-methylmethionine	Amino Acid	Methionine, Cysteine, SAM and Taurine Metabolism	0.4246	0.799788	1.03321	0.802652	1.33001	0.910746
docosadioate (C22-DC)	Lipid	Fatty Acid, Dicarboxylate	0.0077	0.79991	0.96612	0.740085	1.26119	0.910746
3-hydroxypyridine sulfate	Xenobiotics	Chemical	0.0026	0.801889	1.03479	0.79219	1.35169	0.910746
methyl-4-hydroxybenzoate sulfate	Xenobiotics	Benzoate Metabolism	0.023	0.786729	1.03212	0.82085	1.29777	0.910746
N-carbamoylalanine	Amino Acid	Alanine and Aspartate Metabolism	0.0256	0.78866	1.03603	0.799762	1.34211	0.910746
3-methoxycatechol sulfate (2)	Xenobiotics	Benzoate Metabolism	0.3248	0.793764	1.0331	0.809328	1.31873	0.910746
palmitoyl-sphingosine-phosphoethanolamine (d18:1/16:0)	Lipid	Ceramide PEs	0	0.793863	0.9663	0.747201	1.24964	0.910746
3-hydroxy-2-methylpyridine sulfate	Xenobiotics	Chemical	0.2737	0.803541	0.965157	0.729878	1.27628	0.911344
N-palmitoyl-sphingadienine (d18:2/16:0)*	Lipid	Ceramides	0.1509	0.80573	0.968428	0.749954	1.25055	0.912798
12-HHTrE	Lipid	Eicosanoid	0.0256	0.812673	1.03125	0.79956	1.33006	0.914071
ethylmalonate	Amino Acid	Leucine, Isoleucine and Valine Metabolism	0	0.812311	1.03037	0.804918	1.31896	0.914071
7-methylguanine	Nucleotide	Purine Metabolism, Guanine containing	0	0.810155	0.965538	0.72528	1.28538	0.914071
nonanoylcarnitine (C9)	Lipid	Fatty Acid Metabolism (Acyl Carnitine, Medium Chain)	0.2967	0.81275	0.968174	0.740847	1.26525	0.914071
sulfate of piperine metabolite C16H19NO3 (2)*	Xenobiotics	Food Component/Plant	0.0895	0.813214	1.03344	0.786669	1.35762	0.914071
X-15220			0.0384	0.81233	1.04363	0.733574	1.48473	0.914071
X-21353			0	0.813212	1.03009	0.805504	1.3173	0.914071
3-methoxytyrosine	Amino Acid	Tyrosine Metabolism	0	0.815082	0.9647	0.713824	1.30375	0.914128
cerotoylcarnitine (C26)*	Lipid	Fatty Acid Metabolism (Acyl Carnitine, Long Chain Saturated)	0	0.814395	0.967777	0.736235	1.27214	0.914128
mannose	Carbohydrate	Fructose, Mannose and Galactose Metabolism	0.0051	0.825638	0.96901	0.732309	1.28222	0.920532
O-acetylhomoserine	Amino Acid	Glycine, Serine and Threonine Metabolism	0.1151	0.821992	0.966295	0.716792	1.30265	0.920532
sphingomyelin (d18:1/25:0, d19:0/24:1, d20:1/23:0, d19:1/24:0)*	Lipid	Sphingomyelins	0.0051	0.826282	0.970326	0.741461	1.26983	0.920532
ximenoylcarnitine (C26:1)*	Lipid	Fatty Acid Metabolism (Acyl Carnitine, Monounsaturated)	0.0026	0.825923	1.0293	0.795754	1.33139	0.920532
N-lactoyl leucine	#N/A	Leucine, Isoleucine and Valine Metabolism	0.0512	0.825553	0.966104	0.71097	1.3128	0.920532
X-17351			0.202	0.825382	1.02906	0.797844	1.32729	0.920532
histidine	Amino Acid	Histidine Metabolism	0	0.828297	1.03237	0.774145	1.37672	0.921756
pantothenate (Vitamin B5)	Cofactors and Vitamins	Pantothenate and CoA Metabolism	0	0.835489	0.97472	0.765469	1.24117	0.922685
taurolithocholate 3-sulfate	Lipid	Secondary Bile Acid Metabolism	0.0128	0.834758	1.02785	0.794027	1.33053	0.922685
argininate*	Amino Acid	Urea cycle; Arginine and Proline Metabolism	0.0051	0.831381	0.968596	0.722084	1.29926	0.922685
4-vinylguaiacol sulfate	Xenobiotics	Food Component/Plant	0.2251	0.83289	0.971291	0.741029	1.2731	0.922685
adipoylcarnitine (C6-DC)	Lipid	Fatty Acid Metabolism (Acyl Carnitine, Dicarboxylate)	0.0716	0.834385	1.0281	0.792901	1.33306	0.922685
sphingomyelin (d18:1/21:0, d17:1/22:0, d16:1/23:0)*	Lipid	Sphingomyelins	0	0.835553	1.02885	0.78658	1.34573	0.922685
N-palmitoyl-sphinganine (d18:0/16:0)	Lipid	Dihydroceramides	0.1023	0.834723	1.0291	0.786033	1.34733	0.922685
heme	Cofactors and Vitamins	Hemoglobin and Porphyrin Metabolism	0.2916	0.837766	0.971307	0.735068	1.28347	0.924114
undecanoate (11:0)	Lipid	Medium Chain Fatty Acid	0	0.839581	0.965267	0.685492	1.35923	0.925102
hexadecanedioate (C16)	Lipid	Fatty Acid, Dicarboxylate	0	0.843601	0.972793	0.739619	1.27948	0.9275
trans-3,4-methyleneheptanoate	Xenobiotics	Food Component/Plant	0.0153	0.843391	1.03024	0.766608	1.38454	0.9275
X-11847			0.2276	0.85183	1.02865	0.764777	1.38357	0.935525
stearidonate (18:4n3)	Lipid	Long Chain Polyunsaturated Fatty Acid (n3 and n6)	0	0.854684	0.973544	0.730705	1.29709	0.936615
branched-chain, straight-chain, or cyclopropyl 10:1 fatty acid (2)*	Partially Characterized Molecules	Partially Characterized Molecules	0.0537	0.854161	1.02568	0.782678	1.34413	0.936615
sucrose	Carbohydrate	Disaccharides and Oligosaccharides	0.0077	0.855996	1.02382	0.793976	1.3202	0.937032
1-methylnicotinamide	Cofactors and Vitamins	Nicotinate and Nicotinamide Metabolism	0.0026	0.858907	1.0231	0.795387	1.316	0.938462
thymol sulfate	Xenobiotics	Food Component/Plant	0.0179	0.860097	1.02143	0.806844	1.2931	0.938462
X-07765			0.0077	0.860101	0.974327	0.729617	1.30111	0.938462
phenylalanine	Amino Acid	Phenylalanine Metabolism	0	0.867032	1.02317	0.782491	1.33789	0.941115
dimethylarginine (ADMA + SDMA)	Amino Acid	Urea cycle; Arginine and Proline Metabolism	0	0.86612	1.02583	0.762631	1.37987	0.941115
5alpha-pregnan-3beta,20alpha-diol monosulfate (2)	Lipid	Progestin Steroids	0.0102	0.863543	0.974569	0.726497	1.30735	0.941115
androstenediol (3beta,17beta) monosulfate (1)	Lipid	Androgenic Steroids	0.0153	0.866338	1.03077	0.724227	1.46707	0.941115
hydroxy-CMPF*	Lipid	Fatty Acid, Dicarboxylate	0	0.86721	0.977463	0.748263	1.27687	0.941115
tauroursodeoxycholate	Lipid	Secondary Bile Acid Metabolism	0.4297	0.868981	0.978047	0.751305	1.27322	0.941921
gamma-glutamylserine	Peptide	Gamma-glutamyl Amino Acid	0	0.869825	0.976655	0.736289	1.29549	0.941921
5-hydroxylysine	Amino Acid	Lysine Metabolism	0	0.870969	1.02308	0.776842	1.34737	0.942145
o-cresol sulfate	Xenobiotics	Benzoate Metabolism	0.0026	0.871973	0.975456	0.72102	1.31968	0.942218
2-aminobutyrate	Amino Acid	Glutathione Metabolism	0	0.876771	0.979667	0.755638	1.27012	0.946386
caprate (10:0)	Lipid	Medium Chain Fatty Acid	0	0.880174	0.979105	0.744033	1.28844	0.949041
3-ureidopropionate	Nucleotide	Pyrimidine Metabolism, Uracil containing	0	0.883269	0.979265	0.740338	1.2953	0.950341
X-23639			0	0.88272	1.02062	0.778212	1.33854	0.950341
glycocholate	Lipid	Primary Bile Acid Metabolism	0	0.885061	1.01916	0.787946	1.31822	0.951251
1-oleoyl-GPI (18:1)	Lipid	Lysophospholipid	0	0.886826	0.980512	0.747737	1.28575	0.952131
X-25520			0.0179	0.888341	1.01865	0.787046	1.31841	0.952315
X-25957			0.0077	0.88889	1.01882	0.784311	1.32345	0.952315
X-12411			0.0026	0.89115	0.979355	0.726417	1.32037	0.95372
4-hydroxyphenylacetate	Amino Acid	Phenylalanine Metabolism	0.11	0.896002	1.01769	0.782409	1.32372	0.95461
pipecolate	Amino Acid	Lysine Metabolism	0	0.897822	0.97908	0.70905	1.35195	0.95461
3-hydroxy-2-ethylpropionate	Amino Acid	Leucine, Isoleucine and Valine Metabolism	0	0.900521	0.982799	0.748715	1.29007	0.95461
N-acetylasparagine	Amino Acid	Alanine and Aspartate Metabolism	0	0.899622	1.01677	0.785197	1.31665	0.95461
3-(3-amino-3-carboxypropyl)uridine*	Nucleotide	Pyrimidine Metabolism, Uracil containing	0.1381	0.893169	1.01863	0.778085	1.33354	0.95461
mannitol/sorbitol	Carbohydrate	Fructose, Mannose and Galactose Metabolism	0	0.899723	0.983144	0.754712	1.28071	0.95461
cis-4-decenoylcarnitine (C10:1)	Lipid	Fatty Acid Metabolism (Acyl Carnitine, Monounsaturated)	0	0.894491	1.01834	0.778534	1.332	0.95461
S-methylcysteine	Amino Acid	Methionine, Cysteine, SAM and Taurine Metabolism	0	0.896898	1.01839	0.773088	1.34152	0.95461
N-acetyl-isoputreanine	Amino Acid	Polyamine Metabolism	0	0.900485	1.0175	0.77527	1.33541	0.95461
1-myristoylglycerol (14:0)	Lipid	Monoacylglycerol	0.0077	0.903462	1.01581	0.788343	1.30891	0.956504
cis-4-decenoate (10:1n6)*	Lipid	Medium Chain Fatty Acid	0.0179	0.90421	1.01591	0.785595	1.31375	0.956504
glycocholenate sulfate*	Lipid	Secondary Bile Acid Metabolism	0	0.908467	0.984899	0.759868	1.27657	0.957103
N-acetylalliin	Xenobiotics	Food Component/Plant	0.4425	0.908582	1.01605	0.774204	1.33345	0.957103
3-hydroxystachydrine*	Xenobiotics	Food Component/Plant	0.1253	0.906801	1.01545	0.78558	1.31258	0.957103
X-16964			0.0026	0.907542	0.981285	0.713393	1.34977	0.957103
3-carboxy-4-methyl-5-propyl-2-furanpropanoate (CMPF)	Lipid	Fatty Acid, Dicarboxylate	0	0.910954	0.984059	0.742535	1.30414	0.95767
3-decenoylcarnitine	Lipid	Fatty Acid Metabolism (Acyl Carnitine, Monounsaturated)	0	0.911432	0.984831	0.752302	1.28923	0.95767
X-18886			0.0435	0.911976	0.983885	0.737654	1.31231	0.95767
X-16580			0.0256	0.917299	0.985649	0.750281	1.29485	0.962255
1-(1-enyl-palmitoyl)-GPC (P-16:0)*	Lipid	Lysoplasmalogen	0	0.92043	1.01373	0.775713	1.32479	0.964534
taurocholate	Lipid	Primary Bile Acid Metabolism	0.0614	0.922948	0.987246	0.761139	1.28052	0.96595
4-hydroxyglutamate	Amino Acid	Glutamate Metabolism	0.0818	0.923701	1.01349	0.770344	1.33339	0.96595
(2 or 3)-decenoate (10:1n7 or n8)	Lipid	Medium Chain Fatty Acid	0.0128	0.930153	1.01212	0.773068	1.3251	0.971686
1-oleoyl-GPE (18:1)	Lipid	Lysophospholipid	0	0.938547	0.989451	0.755623	1.29564	0.976217
octadecanedioate (C18)	Lipid	Fatty Acid, Dicarboxylate	0.0077	0.938491	0.989691	0.76067	1.28767	0.976217
sulfate*	Xenobiotics	Chemical	0	0.940313	0.989776	0.756324	1.29529	0.976217
arachidonoylcarnitine (C20:4)	Lipid	Fatty Acid Metabolism (Acyl Carnitine, Polyunsaturated)	0.2455	0.940031	0.988178	0.724893	1.34709	0.976217
branched-chain, straight-chain, or cyclopropyl 12:1 fatty acid*	Partially Characterized Molecules	Partially Characterized Molecules	0	0.938256	1.0106	0.774005	1.31951	0.976217
X-25386			0.1176	0.935779	0.98576	0.695433	1.39729	0.976217
salicylate	Xenobiotics	Drug - Topical Agents	0	0.944487	1.00893	0.785463	1.29599	0.977524
sedoheptulose	Carbohydrate	Pentose Metabolism	0.2967	0.94313	1.01028	0.762734	1.33817	0.977524
2,3-dihydroxy-5-methylthio-4-pentenoate (DMTPA)*	Amino Acid	Methionine, Cysteine, SAM and Taurine Metabolism	0	0.944353	0.989909	0.744578	1.31607	0.977524
ribonate	Carbohydrate	Pentose Metabolism	0	0.947641	0.989482	0.7217	1.35662	0.979752
X-23587			0.2506	0.948587	1.00837	0.782645	1.2992	0.979752
homocitrulline	Amino Acid	Urea cycle; Arginine and Proline Metabolism	0.0793	0.950754	1.0089	0.761502	1.33668	0.980474
3-(2-hydroxyphenyl)propionate	Xenobiotics	Benzoate Metabolism	0.0946	0.95221	1.01101	0.706658	1.44645	0.980474
heptenedioate (C7:1-DC)*	Lipid	Fatty Acid, Dicarboxylate	0.0435	0.95148	1.00835	0.771375	1.31813	0.980474
N-acetylvaline	Amino Acid	Leucine, Isoleucine and Valine Metabolism	0	0.958261	1.00741	0.76405	1.32828	0.985329
1-(1-enyl-palmitoyl)-2-linoleoyl-GPE (P-16:0/18:2)*	Lipid	Plasmalogen	0	0.958884	0.992822	0.754965	1.30562	0.985329
2-hydroxyarachidate*	Lipid	Fatty Acid, Monohydroxy	0.0102	0.961054	1.00667	0.770904	1.31454	0.985546
X-13728			0.046	0.960322	0.993469	0.767447	1.28606	0.985546
dodecadienoate (12:2)*	Lipid	Fatty Acid, Dicarboxylate	0	0.965129	1.00606	0.767445	1.31886	0.988717
fructose	Carbohydrate	Fructose, Mannose and Galactose Metabolism	0	0.968779	0.994322	0.747635	1.3224	0.98872
N-(2-furoyl)glycine	Xenobiotics	Food Component/Plant	0.0972	0.970496	0.99484	0.756286	1.30864	0.98872
1,2-dilinoleoyl-GPE (18:2/18:2)*	Lipid	Phosphatidylethanolamine (PE)	0.1228	0.968314	0.994661	0.763775	1.29534	0.98872
glycochenodeoxycholate glucuronide (1)	Lipid	Primary Bile Acid Metabolism	0.0358	0.97103	1.00504	0.766309	1.31814	0.98872
vanillic acid glycine	Xenobiotics	Food Component/Plant	0.1228	0.968832	1.00576	0.753887	1.34179	0.98872
X-21742			0.4706	0.969694	0.994895	0.764036	1.29551	0.98872
linoleoyl-arachidonoyl-glycerol (18:2/20:4) [1]*	Lipid	Diacylglycerol	0.0946	0.972364	0.995409	0.767257	1.2914	0.989078
vanillylmandelate (VMA)	Amino Acid	Tyrosine Metabolism	0.0026	0.974924	0.995667	0.759482	1.3053	0.990256
X-18913			0	0.975491	0.99594	0.768255	1.2911	0.990256
gamma-glutamylleucine	Peptide	Gamma-glutamyl Amino Acid	0	0.983028	1.00326	0.743084	1.35454	0.991014
palmitoyl ethanolamide	Lipid	Endocannabinoid	0	0.985819	1.00238	0.770874	1.30342	0.991014
3-phenylpropionate (hydrocinnamate)	Xenobiotics	Benzoate Metabolism	0	0.984687	0.997391	0.763842	1.30235	0.991014
tartarate	Xenobiotics	Food Component/Plant	0.1202	0.983473	0.997277	0.770486	1.29082	0.991014
androstenediol (3beta,17beta) disulfate (1)	Lipid	Androgenic Steroids	0	0.97732	0.995101	0.709312	1.39604	0.991014
glycohyocholate	Lipid	Secondary Bile Acid Metabolism	0.0486	0.979987	1.00341	0.768775	1.30967	0.991014
vanillic alcohol sulfate	Amino Acid	Tyrosine Metabolism	0.3606	0.986088	1.00238	0.767498	1.30914	0.991014
vanillactate	Amino Acid	Tyrosine Metabolism	0.0972	0.984882	1.00236	0.785621	1.27889	0.991014
1-palmitoyl-2-palmitoleoyl-GPC (16:0/16:1)*	Lipid	Phosphatidylcholine (PC)	0	0.984558	0.997313	0.759442	1.30969	0.991014
X-23974			0.1304	0.9795	1.00337	0.776535	1.29645	0.991014
carotene diol (3)	Cofactors and Vitamins	Vitamin A Metabolism	0.0205	0.988095	0.997975	0.764654	1.30249	0.992039
2R,3R-dihydroxybutyrate	Lipid	Fatty Acid, Dihydroxy	0	0.995389	1.00077	0.769828	1.301	0.997563
X-12101			0	0.99558	0.999263	0.769929	1.29691	0.997563
1-stearoyl-2-oleoyl-GPE (18:0/18:1)	Lipid	Phosphatidylethanolamine (PE)	0	0.99851	0.999752	0.770256	1.29763	0.999071
3-hydroxyhippurate	Xenobiotics	Benzoate Metabolism	0.0026	0.999071	0.99984	0.764163	1.3082	0.999071

## Sheet: table S3
Metabolites	SUPER_PATHWAY	SUB_PATHWAY	Zero Proportion	p-value	OR	Lower 95% CI	Higher 95% CI
indolin-2-one	Xenobiotics	FoodComponent/Plant	0.2609	7.64e-07	2.92256	1.91044	4.47088
ascorbate (Vitamin C)	Cofactors and Vitamins	AscorbateandAldarateMetabolism	0.2685	1.6e-05	0.212442	0.1051	0.429417
X-13729	0	0	0.1714	4.66e-05	2.1247	1.47831	3.05372
N2-acetyl,N6-methyllysine	Amino Acid	LysineMetabolism	0.2737	6.44e-05	2.19831	1.49384	3.235
N2-acetyl,N6,N6-dimethyllysine	Amino Acid	LysineMetabolism	0.1023	0.000139477	1.66966	1.28255	2.1736
lanthionine	Amino Acid	Methionine,Cysteine,SAMandTaurineMetabolism	0.4501	0.000500889	0.0449969	0.00784702	0.258024
picolinoylglycine	Lipid	FattyAcidMetabolism(AcylGlycine)	0.1202	0.00358836	0.507968	0.322005	0.801328
glycosyl-N-tricosanoyl-sphingadienine (d18:2/23:0)*	Lipid	Hexosylceramides(HCER)	0.445	0.00513913	0.301007	0.129822	0.697916
phenylacetylcarnitine	Peptide	AcetylatedPeptides	0.2046	0.00906947	1.42908	1.09293	1.86862
riboflavin (Vitamin B2)	Cofactors and Vitamins	RiboflavinMetabolism	0.1944	0.210841	0.704373	0.406819	1.21956
3-indoleglyoxylic acid	Xenobiotics	FoodComponent/Plant	0.1279	0.2475	1.27102	0.846513	1.9084
X-15674	0	0	0.2532	0.414366	0.833323	0.537859	1.2911
4-hydroxyphenylacetylglutamine	Peptide	AcetylatedPeptides	0.2737	0.700651	1.05847	0.792235	1.41419
xanthurenate	Amino Acid	TryptophanMetabolism	0.1432	0.828047	0.957733	0.64864	1.41412

## Sheet: table S4
Metabolites	SUPER_PATHWAY	SUB_PATHWAY	p-value	OR	Lower 95% CI	Higher 95% CI	q-value
1-lignoceroyl-GPC (24:0)	Lipid	Lysophospholipid	0.00233289	0.6122	0.446314	0.83963	0.0412
1-linolenoylglycerol (18:3)	Lipid	Monoacylglycerol	0.00169887	1.4775	1.15787	1.88547	0.0329
1-margaroylglycerol (17:0)	Lipid	Monoacylglycerol	0.000348132	1.5381	1.21485	1.94746	0.0105
1-stearoyl-2-arachidonoyl-GPI (18:0/20:4)	Lipid	Phosphatidylinositol (PI)	0.0025885	1.5318	1.16071	2.02164	0.0426
2-hydroxybutyrate/2-hydroxyisobutyrate	Amino Acid	Glutathione Metabolism	0.00253062	0.5959	0.425839	0.833875	0.0426
3beta,7alpha-dihydroxy-5-cholestenoate	Lipid	Sterol	0.00256239	0.5876	0.415909	0.830134	0.0426
3-methyl-2-oxobutyrate	Amino Acid	Leucine, Isoleucine and Valine Metabolism	0.000413616	0.5525	0.397491	0.76798	0.0119
3-methyl-2-oxovalerate	Amino Acid	Leucine, Isoleucine and Valine Metabolism	0.00169517	0.5898	0.42411	0.820089	0.0329
4-methyl-2-oxopentanoate	Amino Acid	Leucine, Isoleucine and Valine Metabolism	0.000336115	0.5458	0.39199	0.759914	0.0105
6-hydroxyindole sulfate	Xenobiotics	Chemical	0.000100337	1.6459	1.28046	2.11568	0.005
alpha-hydroxyisocaproate	Amino Acid	Leucine, Isoleucine and Valine Metabolism	0.000923186	0.5657	0.403836	0.79242	0.0216
alpha-tocopherol	Cofactors and Vitamins	Tocopherol Metabolism	0.000140055	1.687	1.2889	2.20802	0.0065
ascorbate (Vitamin C)	Cofactors and Vitamins	Ascorbate and Aldarate Metabolism	0.000258294	0.4306	0.274024	0.67664	0.01
aspartate	Amino Acid	Alanine and Aspartate Metabolism	1.3e-05	1.8449	1.40088	2.42963	0.0019
bilirubin (E,Z or Z,E)*	Cofactors and Vitamins	Hemoglobin and Porphyrin Metabolism	0.00316095	0.599	0.426241	0.841833	0.0475
cysteine sulfinic acid	Amino Acid	Methionine, Cysteine, SAM and Taurine Metabolism	0.00115671	1.5447	1.18834	2.00802	0.0264
eicosenedioate (C20:1-DC)*	Lipid	Fatty Acid, Dicarboxylate	0.00147178	0.5597	0.391406	0.800375	0.0308
Fibrinopeptide B (1-9)**	Peptide	Fibrinogen Cleavage Peptide	0.00124493	1.5331	1.18279	1.98711	0.0275
gamma-tocopherol/beta-tocopherol	Cofactors and Vitamins	Tocopherol Metabolism	5.95e-05	1.6677	1.29921	2.1407	0.0038
glu-gly-asn-val**	Peptide	Polypeptide	0.0003523	1.5804	1.22955	2.03132	0.0105
glycerophosphoinositol*	Lipid	Phospholipid Metabolism	0.00262365	1.5465	1.16412	2.05437	0.0426
glycosyl-N-tricosanoyl-sphingadienine (d18:2/23:0)*	Lipid	Hexosylceramides (HCER)	0.00034377	0.4645	0.30524	0.706812	0.0105
glycylvaline	Peptide	Dipeptide	0.000810176	1.6043	1.21662	2.11554	0.0194
guanidinoacetate	Amino Acid	Creatine Metabolism	0.000345954	0.4842	0.325463	0.720367	0.0105
hydroquinone sulfate	Xenobiotics	Drug - Topical Agents	0.00019635	1.7308	1.29672	2.31024	0.0079
indolin-2-one	Xenobiotics	Food Component/Plant	6.17e-07	1.9902	1.51842	2.60848	0.0003
isocitrate	Energy	TCA Cycle	0.000648833	0.5745	0.417772	0.789998	0.0169
kynurenate	Amino Acid	Tryptophan Metabolism	0.000347149	0.5099	0.352528	0.737467	0.0105
lactosyl-N-palmitoyl-sphingosine (d18:1/16:0)	Lipid	Lactosylceramides (LCER)	8.76e-06	1.9582	1.4561	2.63355	0.0018
lanthionine	Amino Acid	Methionine, Cysteine, SAM and Taurine Metabolism	0.000755879	0.1859	0.0698207	0.494792	0.0185
N2-acetyl,N6,N6-dimethyllysine	Amino Acid	Lysine Metabolism	4.17e-05	1.6855	1.31304	2.16354	0.0032
N2-acetyl,N6-methyllysine	Amino Acid	Lysine Metabolism	5.02e-05	1.6272	1.286	2.05897	0.0036
N-acetylhistidine	Amino Acid	Histidine Metabolism	0.00151005	0.6204	0.461989	0.833216	0.031
N-acetyltyrosine	Amino Acid	Tyrosine Metabolism	0.00125974	0.6156	0.45843	0.826717	0.0275
p-cresol sulfate	Xenobiotics	Benzoate Metabolism	0.00301036	1.4688	1.13935	1.89353	0.046
phenol sulfate	Amino Acid	Tyrosine Metabolism	8.23e-05	2.1621	1.47294	3.17377	0.0044
phenylacetylcarnitine	Peptide	Acetylated Peptides	0.000345602	1.5894	1.23317	2.04866	0.0105
phenylacetylglutamine	Peptide	Acetylated Peptides	2.14e-05	1.7933	1.36986	2.34768	0.0024
phosphocholine	Lipid	Phospholipid Metabolism	0.00279232	0.4906	0.307602	0.78249	0.0439
picolinoylglycine	Lipid	Fatty Acid Metabolism (Acyl Glycine)	0.000655013	0.5491	0.388925	0.775137	0.0169
quinolinate	Cofactors and Vitamins	Nicotinate and Nicotinamide Metabolism	0.000142728	1.6578	1.27761	2.15103	0.0065
sphingomyelin (d18:1/19:0, d19:1/18:0)*	Lipid	Sphingomyelins	0.0030155	1.5324	1.1558	2.03172	0.046
sphingomyelin (d18:1/22:2, d18:2/22:1, d16:1/24:2)*	Lipid	Sphingomyelins	0.00268304	1.5602	1.16696	2.08609	0.0428
sphingomyelin (d18:1/24:1, d18:2/24:0)*	Lipid	Sphingomyelins	0.00325678	1.5042	1.14605	1.97432	0.0482
sphingomyelin (d18:2/23:1)*	Lipid	Sphingomyelins	0.00165046	1.6258	1.20116	2.20042	0.0329
sphingomyelin (d18:2/24:1, d18:1/24:2)*	Lipid	Sphingomyelins	0.000650923	1.6486	1.23682	2.19755	0.0169
sphingomyelin (d18:2/24:2)*	Lipid	Sphingomyelins	0.000355944	1.7232	1.27825	2.32312	0.0105
stearoyl sphingomyelin (d18:1/18:0)	Lipid	Sphingomyelins	0.000746907	1.5577	1.20391	2.01545	0.0185
X-11308			1.15e-05	0.4331	0.297954	0.629433	0.0019
X-11372			1.38e-07	0.3402	0.227751	0.508084	0.0001
X-11407			0.00225342	13.0703	2.51208	68.0044	0.0405
X-11880			6.1e-06	0.4099	0.278465	0.603254	0.0015
X-12100			0.000610634	1.5691	1.21268	2.03024	0.0169
X-12462			0.00256187	0.6099	0.442267	0.841023	0.0426
X-13729			0.000168687	1.6775	1.28118	2.19643	0.0071
X-16935			6.72e-05	0.4506	0.304472	0.666838	0.0038
X-18922			0.00191289	0.5893	0.422	0.82297	0.0363
X-21286			1.7e-05	1.9364	1.43286	2.61688	0.0021
X-22771			2.45e-05	0.4217	0.282405	0.629827	0.0025
X-24309			0.0021731	0.6162	0.452167	0.83979	0.0397
X-24337			6.64e-05	1.7089	1.3133	2.22357	0.0038
X-24951			3.32e-05	0.4749	0.334137	0.675031	0.0028
X-24953			2.19e-06	0.3648	0.240289	0.553757	0.0007

## Sheet: table S5
Metabolites	SUPER_PATHWAY	SUB_PATHWAY	one-tailed p	OR	Lower 95% CI	Higher 95% CI
indolin-2-one	Xenobiotics	Food Component/Plant	1.05445e-05	2.60526	1.67575	4.05033
X-13729			1.91899e-05	2.68658	1.67831	4.30057
phenylacetylglutamine	Peptide	Acetylated Peptides	2.97043e-05	2.40844	1.56817	3.69894
glycylvaline	Peptide	Dipeptide	6.43676e-05	2.31654	1.50689	3.56121
aspartate	Amino Acid	Alanine and Aspartate Metabolism	8.11442e-05	2.24016	1.47314	3.40653
gamma-tocopherol/beta-tocopherol	Cofactors and Vitamins	Tocopherol Metabolism	8.82999e-05	2.14256	1.43874	3.19067
X-24953			9.29673e-05	0.30996	0.167702	0.572895
lactosyl-N-palmitoyl-sphingosine (d18:1/16:0)	Lipid	Lactosylceramides (LCER)	0.00011283	2.21141	1.4505	3.37148
X-11372			0.000120629	0.351616	0.20125	0.614328
sphingomyelin (d18:1/24:1, d18:2/24:0)*	Lipid	Sphingomyelins	0.000135326	2.32742	1.47718	3.66704
X-24337			0.000195811	2.00395	1.36462	2.94281
6-hydroxyindole sulfate	Xenobiotics	Chemical	0.000223111	2.03719	1.36938	3.03067
quinolinate	Cofactors and Vitamins	Nicotinate and Nicotinamide Metabolism	0.000246723	2.18727	1.40832	3.39705
guanidinoacetate	Amino Acid	Creatine Metabolism	0.000253054	0.317647	0.166431	0.606254
phenylacetylcarnitine	Peptide	Acetylated Peptides	0.000278255	1.9939	1.34753	2.95032
N-acetylhistidine	Amino Acid	Histidine Metabolism	0.000454772	0.453858	0.284581	0.723826
sphingomyelin (d18:2/24:1, d18:1/24:2)*	Lipid	Sphingomyelins	0.000669057	2.04631	1.32118	3.16945
X-21286			0.000729022	2.25728	1.36727	3.72662
p-cresol sulfate	Xenobiotics	Benzoate Metabolism	0.000731679	1.91301	1.28288	2.85267
hydroquinone sulfate	Xenobiotics	Drug - Topical Agents	0.000781818	2.48249	1.41307	4.36126
glu-gly-asn-val**	Peptide	Polypeptide	0.000803947	1.9737	1.29364	3.01126
1-stearoyl-2-arachidonoyl-GPI (18:0/20:4)	Lipid	Phosphatidylinositol (PI)	0.000840865	2.03893	1.30725	3.18015
phenol sulfate	Amino Acid	Tyrosine Metabolism	0.00105993	2.4347	1.38026	4.29465
Fibrinopeptide B (1-9)**	Peptide	Fibrinogen Cleavage Peptide	0.00106725	1.8604	1.25179	2.76491
picolinoylglycine	Lipid	Fatty Acid Metabolism (Acyl Glycine)	0.00133262	0.417222	0.235868	0.738016
glycosyl-N-tricosanoyl-sphingadienine (d18:2/23:0)*	Lipid	Hexosylceramides (HCER)	0.00134094	0.352768	0.178671	0.696505
bilirubin (E,Z or Z,E)*	Cofactors and Vitamins	Hemoglobin and Porphyrin Metabolism	0.00135623	0.399432	0.219246	0.7277
4-methyl-2-oxopentanoate	Amino Acid	Leucine, Isoleucine and Valine Metabolism	0.00146669	0.470716	0.286512	0.773349
X-11880			0.00153846	0.444864	0.260194	0.760603
X-22771			0.00155035	0.424845	0.240914	0.749203
X-24951			0.00169745	0.48291	0.296729	0.785909
kynurenate	Amino Acid	Tryptophan Metabolism	0.00178661	0.413104	0.22792	0.74875
1-lignoceroyl-GPC (24:0)	Lipid	Lysophospholipid	0.00226186	0.461374	0.27048	0.786993
X-16935			0.00230001	0.4414	0.250717	0.777107
X-11308			0.00234131	0.479983	0.288606	0.798265
eicosenedioate (C20:1-DC)*	Lipid	Fatty Acid, Dicarboxylate	0.00242591	0.485807	0.293964	0.802847
sphingomyelin (d18:2/24:2)*	Lipid	Sphingomyelins	0.00264319	1.80868	1.19263	2.74296
3-methyl-2-oxobutyrate	Amino Acid	Leucine, Isoleucine and Valine Metabolism	0.00271837	0.488365	0.294644	0.809451
glycerophosphoinositol*	Lipid	Phospholipid Metabolism	0.00306252	1.93527	1.207	3.10295
X-12100			0.00338896	1.68142	1.15428	2.44928
cysteine sulfinic acid	Amino Acid	Methionine, Cysteine, SAM and Taurine Metabolism	0.00396761	1.63841	1.13795	2.35899
isocitrate	Energy	TCA Cycle	0.00478155	0.519731	0.31681	0.852625
X-24309			0.00537668	0.544916	0.341758	0.868843
N-acetyltyrosine	Amino Acid	Tyrosine Metabolism	0.00624349	0.571825	0.36882	0.886568
2-hydroxybutyrate/2-hydroxyisobutyrate	Amino Acid	Glutathione Metabolism	0.00662348	0.524568	0.314844	0.873992
3-methyl-2-oxovalerate	Amino Acid	Leucine, Isoleucine and Valine Metabolism	0.00736385	0.533504	0.322008	0.883909
stearoyl sphingomyelin (d18:1/18:0)	Lipid	Sphingomyelins	0.00879246	1.59837	1.08527	2.35404
3beta,7alpha-dihydroxy-5-cholestenoate	Lipid	Sterol	0.010262	0.553887	0.336004	0.913056
ascorbate (Vitamin C)	Cofactors and Vitamins	Ascorbate and Aldarate Metabolism	0.0104562	0.470948	0.248569	0.892273
alpha-hydroxyisocaproate	Amino Acid	Leucine, Isoleucine and Valine Metabolism	0.0111811	0.585953	0.370402	0.926942
sphingomyelin (d18:1/22:2, d18:2/22:1, d16:1/24:2)*	Lipid	Sphingomyelins	0.0116347	1.58186	1.06445	2.35077
sphingomyelin (d18:2/23:1)*	Lipid	Sphingomyelins	0.0191635	1.56166	1.02426	2.38102
alpha-tocopherol	Cofactors and Vitamins	Tocopherol Metabolism	0.0204711	1.49012	1.01656	2.18429
lanthionine	Amino Acid	Methionine, Cysteine, SAM and Taurine Metabolism	0.0223604	0.240756	0.0599418	0.966997
sphingomyelin (d18:1/19:0, d19:1/18:0)*	Lipid	Sphingomyelins	0.0245793	1.50204	1.0015	2.25276
X-12462			0.0258956	0.638889	0.406762	1.00348
X-11407			0.0375469	28.8204	0.711739	1167.02
X-18922			0.0434129	0.665171	0.417124	1.06072
N2-acetyl,N6,N6-dimethyllysine	Amino Acid	Lysine Metabolism	0.0688992	1.3272	0.913219	1.92885
1-linolenoylglycerol (18:3)	Lipid	Monoacylglycerol	0.0791903	1.28798	0.906126	1.83076
N2-acetyl,N6-methyllysine	Amino Acid	Lysine Metabolism	0.0804582	1.27002	0.909253	1.77394
phosphocholine	Lipid	Phospholipid Metabolism	0.110012	0.694115	0.387284	1.24404
1-margaroylglycerol (17:0)	Lipid	Monoacylglycerol	0.201908	1.15703	0.821535	1.62954

## Sheet: table S6
Metabolites	SUPER_PATHWAY	SUB_PATHWAY	one-tailed p	OR	Lower 95% CI	Higher 95% CI
N2-acetyl,N6,N6-dimethyllysine	Amino Acid	Lysine Metabolism	6.74e-05	2.107	1.43711	3.08914
X-11372			7.59574e-05	0.329376	0.18541	0.585127
N2-acetyl,N6-methyllysine	Amino Acid	Lysine Metabolism	0.000131661	2.39803	1.49907	3.83607
X-11880			0.000237476	0.369545	0.211439	0.645878
1-margaroylglycerol (17:0)	Lipid	Monoacylglycerol	0.000248787	2.1344	1.39295	3.27052
X-11308			0.000332417	0.381094	0.218663	0.664185
alpha-tocopherol	Cofactors and Vitamins	Tocopherol Metabolism	0.000633141	1.89176	1.28388	2.78744
1-linolenoylglycerol (18:3)	Lipid	Monoacylglycerol	0.000891415	1.68317	1.21413	2.33339
phosphocholine	Lipid	Phospholipid Metabolism	0.000920769	0.31833	0.154901	0.654186
X-22771			0.000976903	0.413985	0.236921	0.72338
X-24951			0.00170899	0.471924	0.285445	0.780228
X-21286			0.0018793	1.73817	1.19591	2.52631
X-24953			0.00198641	0.43057	0.242673	0.763952
X-16935			0.00217342	0.448969	0.258938	0.77846
ascorbate (Vitamin C)	Cofactors and Vitamins	Ascorbate and Aldarate Metabolism	0.00219701	0.402863	0.21551	0.753088
X-18922			0.00296635	0.512535	0.318383	0.825081
lanthionine	Amino Acid	Methionine, Cysteine, SAM and Taurine Metabolism	0.00336296	0.152575	0.0391721	0.594279
X-11407			0.00717971	1.76588	1.12007	2.78405
alpha-hydroxyisocaproate	Amino Acid	Leucine, Isoleucine and Valine Metabolism	0.00739795	0.542564	0.331827	0.887136
sphingomyelin (d18:2/23:1)*	Lipid	Sphingomyelins	0.00799586	1.69842	1.10379	2.61337
lactosyl-N-palmitoyl-sphingosine (d18:1/16:0)	Lipid	Lactosylceramides (LCER)	0.00808389	1.66922	1.09947	2.53421
indolin-2-one	Xenobiotics	Food Component/Plant	0.00823568	1.53473	1.08144	2.17802
stearoyl sphingomyelin (d18:1/18:0)	Lipid	Sphingomyelins	0.00922418	1.52657	1.07378	2.1703
X-12462			0.00997474	0.576565	0.362613	0.916755
phenol sulfate	Amino Acid	Tyrosine Metabolism	0.0100312	1.88841	1.10501	3.2272
3-methyl-2-oxobutyrate	Amino Acid	Leucine, Isoleucine and Valine Metabolism	0.0122909	0.600805	0.38531	0.936821
isocitrate	Energy	TCA Cycle	0.013167	0.624026	0.411619	0.94604
sphingomyelin (d18:1/19:0, d19:1/18:0)*	Lipid	Sphingomyelins	0.0134271	1.56629	1.05276	2.3303
sphingomyelin (d18:2/24:2)*	Lipid	Sphingomyelins	0.0144906	1.62084	1.05073	2.50027
kynurenate	Amino Acid	Tryptophan Metabolism	0.0150046	0.604394	0.383534	0.952438
X-12100			0.0156624	1.48002	1.03576	2.11482
aspartate	Amino Acid	Alanine and Aspartate Metabolism	0.0170313	1.48684	1.03028	2.14572
glycosyl-N-tricosanoyl-sphingadienine (d18:2/23:0)*	Lipid	Hexosylceramides (HCER)	0.0177062	0.567076	0.334276	0.962005
4-methyl-2-oxopentanoate	Amino Acid	Leucine, Isoleucine and Valine Metabolism	0.0184911	0.624545	0.401307	0.971967
N-acetyltyrosine	Amino Acid	Tyrosine Metabolism	0.018792	0.647744	0.430165	0.975373
X-24337			0.0195303	1.47128	1.01957	2.12311
3beta,7alpha-dihydroxy-5-cholestenoate	Lipid	Sterol	0.0215496	0.613245	0.381821	0.984937
3-methyl-2-oxovalerate	Amino Acid	Leucine, Isoleucine and Valine Metabolism	0.0232384	0.638538	0.410595	0.993024
sphingomyelin (d18:1/22:2, d18:2/22:1, d16:1/24:2)*	Lipid	Sphingomyelins	0.0249758	1.54518	1.00009	2.38736
cysteine sulfinic acid	Amino Acid	Methionine, Cysteine, SAM and Taurine Metabolism	0.0262585	1.44541	0.996	2.09759
eicosenedioate (C20:1-DC)*	Lipid	Fatty Acid, Dicarboxylate	0.0271929	0.625623	0.387964	1.00887
2-hydroxybutyrate/2-hydroxyisobutyrate	Amino Acid	Glutathione Metabolism	0.031097	0.654644	0.419404	1.02183
X-24309			0.0332873	0.675157	0.443757	1.02722
glu-gly-asn-val**	Peptide	Polypeptide	0.0436059	1.30923	0.96143	1.78285
gamma-tocopherol/beta-tocopherol	Cofactors and Vitamins	Tocopherol Metabolism	0.0476316	1.32667	0.951776	1.84922
quinolinate	Cofactors and Vitamins	Nicotinate and Nicotinamide Metabolism	0.0492813	1.32526	0.94883	1.85104
phenylacetylglutamine	Peptide	Acetylated Peptides	0.0500436	1.34282	0.945009	1.90808
6-hydroxyindole sulfate	Xenobiotics	Chemical	0.0510178	1.32509	0.945603	1.85687
picolinoylglycine	Lipid	Fatty Acid Metabolism (Acyl Glycine)	0.0521193	0.690726	0.442024	1.07936
hydroquinone sulfate	Xenobiotics	Drug - Topical Agents	0.0562101	1.29894	0.940462	1.79406
1-lignoceroyl-GPC (24:0)	Lipid	Lysophospholipid	0.0699644	0.74276	0.500445	1.1024
Fibrinopeptide B (1-9)**	Peptide	Fibrinogen Cleavage Peptide	0.0831688	1.27907	0.902656	1.81245
sphingomyelin (d18:2/24:1, d18:1/24:2)*	Lipid	Sphingomyelins	0.0850342	1.31296	0.889861	1.93723
guanidinoacetate	Amino Acid	Creatine Metabolism	0.0885047	0.709568	0.431188	1.16767
N-acetylhistidine	Amino Acid	Histidine Metabolism	0.110396	0.781772	0.527146	1.15939
phenylacetylcarnitine	Peptide	Acetylated Peptides	0.11258	1.24859	0.872196	1.78742
1-stearoyl-2-arachidonoyl-GPI (18:0/20:4)	Lipid	Phosphatidylinositol (PI)	0.145912	1.21745	0.844444	1.75521
glycerophosphoinositol*	Lipid	Phospholipid Metabolism	0.15803	1.2167	0.829195	1.7853
bilirubin (E,Z or Z,E)*	Cofactors and Vitamins	Hemoglobin and Porphyrin Metabolism	0.164587	0.813378	0.537161	1.23163
p-cresol sulfate	Xenobiotics	Benzoate Metabolism	0.214305	1.15722	0.80611	1.66127
X-13729			0.309458	1.08679	0.782914	1.50861
sphingomyelin (d18:1/24:1, d18:2/24:0)*	Lipid	Sphingomyelins	0.327482	1.08174	0.766415	1.5268
glycylvaline	Peptide	Dipeptide	0.329009	1.09848	0.724729	1.66497

## Sheet: table S7
Metabolites	SUPER_PATHWAY	SUB_PATHWAY	p-value	OR	Lower 95% CI	Higher 95% CI	q-value
1-lignoceroyl-GPC (24:0)	Lipid	Lysophospholipid	0.0104439	0.647855	0.464715	0.903169	0.0149538
1-linolenoylglycerol (18:3)	Lipid	Monoacylglycerol	0.00268023	1.55406	1.16539	2.07237	0.00527671
1-margaroylglycerol (17:0)	Lipid	Monoacylglycerol	0.000612303	1.57424	1.21432	2.04084	0.00226912
1-stearoyl-2-arachidonoyl-GPI (18:0/20:4)	Lipid	Phosphatidylinositol (PI)	0.014559	1.46395	1.07829	1.98754	0.0183856
2-hydroxybutyrate/2-hydroxyisobutyrate	Amino Acid	Glutathione Metabolism	0.000490883	0.473818	0.311323	0.721127	0.00206171
3beta,7alpha-dihydroxy-5-cholestenoate	Lipid	Sterol	0.0346347	0.67492	0.468642	0.971993	0.0376205
3-methyl-2-oxobutyrate	Amino Acid	Leucine, Isoleucine and Valine Metabolism	8.43e-05	0.455445	0.307735	0.674055	0.00106065
3-methyl-2-oxovalerate	Amino Acid	Leucine, Isoleucine and Valine Metabolism	0.00137411	0.548312	0.379478	0.792262	0.00346277
4-methyl-2-oxopentanoate	Amino Acid	Leucine, Isoleucine and Valine Metabolism	0.000529738	0.525306	0.364986	0.756046	0.00208584
6-hydroxyindole sulfate	Xenobiotics	Chemical	0.00292732	1.51636	1.15265	1.99484	0.00558853
alpha-hydroxyisocaproate	Amino Acid	Leucine, Isoleucine and Valine Metabolism	0.00359496	0.578238	0.399919	0.836069	0.00647092
alpha-tocopherol	Cofactors and Vitamins	Tocopherol Metabolism	0.00128074	1.63561	1.21235	2.20665	0.00336681
ascorbate (Vitamin C)	Cofactors and Vitamins	Ascorbate and Aldarate Metabolism	0.00124588	0.442779	0.270005	0.726111	0.00336681
aspartate	Amino Acid	Alanine and Aspartate Metabolism	0.00305198	1.57931	1.16724	2.13685	0.00565515
bilirubin (E,Z or Z,E)*	Cofactors and Vitamins	Hemoglobin and Porphyrin Metabolism	0.0139569	0.624077	0.428538	0.908839	0.0183185
cysteine sulfinic acid	Amino Acid	Methionine, Cysteine, SAM and Taurine Metabolism	0.0234758	1.3942	1.04585	1.85857	0.0268904
eicosenedioate (C20:1-DC)*	Lipid	Fatty Acid, Dicarboxylate	0.00951887	0.611965	0.422192	0.88704	0.0139463
Fibrinopeptide B (1-9)**	Peptide	Fibrinogen Cleavage Peptide	0.203228	1.20799	0.902935	1.61611	0.203228
gamma-tocopherol/beta-tocopherol	Cofactors and Vitamins	Tocopherol Metabolism	0.00159279	1.58537	1.19095	2.11043	0.00385945
glu-gly-asn-val**	Peptide	Polypeptide	0.000441139	1.67518	1.2563	2.23371	0.00206171
glycerophosphoinositol*	Lipid	Phospholipid Metabolism	0.0135	1.51106	1.08902	2.09665	0.0180957
glycosyl-N-tricosanoyl-sphingadienine (d18:2/23:0)*	Lipid	Hexosylceramides (HCER)	0.00195325	0.498922	0.321326	0.774676	0.00424327
glycylvaline	Peptide	Dipeptide	0.00206333	1.60019	1.18655	2.15802	0.00433299
guanidinoacetate	Amino Acid	Creatine Metabolism	0.00770658	0.567099	0.373651	0.860702	0.0117908
hydroquinone sulfate	Xenobiotics	Drug - Topical Agents	0.00423617	1.64063	1.16859	2.30332	0.00702312
indolin-2-one	Xenobiotics	Food Component/Plant	4.72e-05	1.83156	1.36843	2.45143	0.000991765
isocitrate	Energy	TCA Cycle	0.0510479	0.718344	0.51524	1.00151	0.0536003
kynurenate	Amino Acid	Tryptophan Metabolism	0.00128259	0.506966	0.33527	0.766588	0.00336681
lactosyl-N-palmitoyl-sphingosine (d18:1/16:0)	Lipid	Lactosylceramides (LCER)	0.000123483	1.88588	1.36413	2.60718	0.00111135
lanthionine	Amino Acid	Methionine, Cysteine, SAM and Taurine Metabolism	0.00485133	0.235743	0.0862514	0.644336	0.00783676
N2-acetyl,N6,N6-dimethyllysine	Amino Acid	Lysine Metabolism	0.000256861	1.69517	1.27735	2.24966	0.00161822
N2-acetyl,N6-methyllysine	Amino Acid	Lysine Metabolism	0.000400378	1.62253	1.24111	2.12116	0.00206171
N-acetylhistidine	Amino Acid	Histidine Metabolism	0.0292716	0.707343	0.518115	0.965683	0.0329305
N-acetyltyrosine	Amino Acid	Tyrosine Metabolism	0.000431274	0.550828	0.395201	0.767739	0.00206171
p-cresol sulfate	Xenobiotics	Benzoate Metabolism	0.0164684	1.42614	1.06704	1.9061	0.0195756
phenol sulfate	Amino Acid	Tyrosine Metabolism	0.00169366	2.42977	1.39586	4.22947	0.00395186
phenylacetylcarnitine	Peptide	Acetylated Peptides	0.0158896	1.4414	1.07085	1.94017	0.0192508
phenylacetylglutamine	Peptide	Acetylated Peptides	0.000873047	1.66632	1.23361	2.25081	0.00297434
phosphocholine	Lipid	Phospholipid Metabolism	0.0131586	0.536516	0.327961	0.877694	0.0180216
picolinoylglycine	Lipid	Fatty Acid Metabolism (Acyl Glycine)	0.00234179	0.544233	0.367799	0.805303	0.00475912
quinolinate	Cofactors and Vitamins	Nicotinate and Nicotinamide Metabolism	0.0145918	1.41204	1.07052	1.86251	0.0183856
sphingomyelin (d18:1/19:0, d19:1/18:0)*	Lipid	Sphingomyelins	0.0156217	1.47662	1.07657	2.02532	0.0192508
sphingomyelin (d18:1/22:2, d18:2/22:1, d16:1/24:2)*	Lipid	Sphingomyelins	0.0202448	1.45578	1.06027	1.99882	0.023619
sphingomyelin (d18:1/24:1, d18:2/24:0)*	Lipid	Sphingomyelins	0.0416783	1.36489	1.01179	1.84122	0.0445039
sphingomyelin (d18:2/23:1)*	Lipid	Sphingomyelins	0.00786056	1.60866	1.13298	2.28405	0.0117908
sphingomyelin (d18:2/24:1, d18:1/24:2)*	Lipid	Sphingomyelins	0.00684461	1.55244	1.12869	2.13528	0.0107803
sphingomyelin (d18:2/24:2)*	Lipid	Sphingomyelins	0.000944234	1.75735	1.25812	2.45469	0.00297434
stearoyl sphingomyelin (d18:1/18:0)	Lipid	Sphingomyelins	0.0583585	1.31605	0.990331	1.7489	0.0602719
X-11308			0.000467388	0.480503	0.318703	0.724444	0.00206171
X-11372			1.45e-05	0.382709	0.247918	0.590785	0.000457474
X-11407			0.0923491	4.98907	0.767706	32.4223	0.0938386
X-11880			9.62e-05	0.42385	0.275337	0.652467	0.00106065
X-12100			0.0342768	1.35293	1.02265	1.78989	0.0376205
X-12462			0.00394368	0.581721	0.402475	0.840795	0.00671492
X-13729			0.00384007	1.53601	1.14823	2.05476	0.00671492
X-16935			0.000202826	0.432156	0.27761	0.672737	0.00159725
X-18922			0.0121242	0.630514	0.439734	0.904062	0.0169738
X-21286			0.000245187	1.859	1.33463	2.58939	0.00161822
X-22771			8.83e-06	0.323987	0.197083	0.532605	0.000457474
X-24309			0.00103487	0.545205	0.379474	0.783315	0.00310462
X-24337			0.000922877	1.60644	1.21361	2.12644	0.00297434
X-24951			0.00188416	0.561972	0.390728	0.808265	0.00423937
X-24953			0.000101015	0.404907	0.256701	0.638679	0.00106065

## Sheet: table S8
Metabolites	SUPER_PATHWAY	SUB_PATHWAY	p-value	OR	Lower 95% CI	Higher 95% CI	q-value
1-lignoceroyl-GPC (24:0)	Lipid	Lysophospholipid	5.27e-06	1.8875	1.43595	2.48104	0.0003322
1-linolenoylglycerol (18:3)	Lipid	Monoacylglycerol	2.84e-05	1.82989	1.37896	2.42828	0.000456491
1-margaroylglycerol (17:0)	Lipid	Monoacylglycerol	2.9e-05	1.83979	1.38248	2.44836	0.000456491
1-stearoyl-2-arachidonoyl-GPI (18:0/20:4)	Lipid	Phosphatidylinositol (PI)	2.72e-05	0.406894	0.267325	0.619331	0.000456491
2-hydroxybutyrate/2-hydroxyisobutyrate	Amino Acid	Glutathione Metabolism	0.000103152	1.91293	1.37883	2.6539	0.00129971
3beta,7alpha-dihydroxy-5-cholestenoate	Lipid	Sterol	0.0001632	0.462267	0.309513	0.690409	0.0014688
3-methyl-2-oxobutyrate	Amino Acid	Leucine, Isoleucine and Valine Metabolism	0.000158805	0.435114	0.282528	0.670109	0.0014688
3-methyl-2-oxovalerate	Amino Acid	Leucine, Isoleucine and Valine Metabolism	0.000271575	0.442606	0.285409	0.686384	0.00213865
4-methyl-2-oxopentanoate	Amino Acid	Leucine, Isoleucine and Valine Metabolism	0.000343877	1.76749	1.29398	2.41428	0.00240714
6-hydroxyindole sulfate	Xenobiotics	Chemical	0.000397271	1.57536	1.22506	2.02583	0.00250281
alpha-hydroxyisocaproate	Amino Acid	Leucine, Isoleucine and Valine Metabolism	0.000465608	1.77865	1.28835	2.45554	0.00266666
alpha-tocopherol	Cofactors and Vitamins	Tocopherol Metabolism	0.000603233	0.549442	0.390225	0.773621	0.00316697
ascorbate (Vitamin C)	Cofactors and Vitamins	Ascorbate and Aldarate Metabolism	0.000678408	0.508186	0.343926	0.750898	0.00328767
aspartate	Amino Acid	Alanine and Aspartate Metabolism	0.000760543	1.6382	1.22906	2.18354	0.00342245
bilirubin (E,Z or Z,E)*	Cofactors and Vitamins	Hemoglobin and Porphyrin Metabolism	0.000954358	0.538051	0.372502	0.777175	0.0040083
cysteine sulfinic acid	Amino Acid	Methionine, Cysteine, SAM and Taurine Metabolism	0.00146659	0.471531	0.296727	0.749311	0.0048629
eicosenedioate (C20:1-DC)*	Lipid	Fatty Acid, Dicarboxylate	0.00142209	1.72392	1.23369	2.40895	0.0048629
Fibrinopeptide B (1-9)**	Peptide	Fibrinogen Cleavage Peptide	0.00142073	0.571944	0.405777	0.806155	0.0048629
gamma-tocopherol/beta-tocopherol	Cofactors and Vitamins	Tocopherol Metabolism	0.00169914	0.197432	0.0716783	0.543809	0.00509743
glu-gly-asn-val**	Peptide	Polypeptide	0.00164245	0.527065	0.353761	0.78527	0.00509743
glycerophosphoinositol*	Lipid	Phospholipid Metabolism	0.00186244	1.65959	1.20618	2.28343	0.00510147
glycosyl-N-tricosanoyl-sphingadienine (d18:2/23:0)*	Lipid	Hexosylceramides (HCER)	0.00180745	0.567428	0.397491	0.810016	0.00510147
glycylvaline	Peptide	Dipeptide	0.00228814	0.571017	0.398356	0.818516	0.00595771
guanidinoacetate	Amino Acid	Creatine Metabolism	0.0024507	1.5094	1.15643	1.9701	0.00595771
hydroquinone sulfate	Xenobiotics	Drug - Topical Agents	0.00245874	1.57013	1.17254	2.10254	0.00595771
indolin-2-one	Xenobiotics	Food Component/Plant	0.0029366	0.581785	0.407144	0.831335	0.00657096
isocitrate	Energy	TCA Cycle	0.00302473	1.50803	1.14943	1.97851	0.00657096
kynurenate	Amino Acid	Tryptophan Metabolism	0.00294081	0.523543	0.341762	0.802012	0.00657096
lactosyl-N-palmitoyl-sphingosine (d18:1/16:0)	Lipid	Lactosylceramides (LCER)	0.00342927	1.53024	1.15084	2.03472	0.00720147
lanthionine	Amino Acid	Methionine, Cysteine, SAM and Taurine Metabolism	0.00388006	1.5057	1.14052	1.98779	0.00763887
N2-acetyl,N6,N6-dimethyllysine	Amino Acid	Lysine Metabolism	0.00377178	1.65277	1.17642	2.32201	0.00763887
N2-acetyl,N6-methyllysine	Amino Acid	Lysine Metabolism	0.00423763	1.49218	1.13422	1.96311	0.00809003
N-acetylhistidine	Amino Acid	Histidine Metabolism	0.00452648	1.49324	1.13217	1.96946	0.0083873
N-acetyltyrosine	Amino Acid	Tyrosine Metabolism	0.00489783	0.600876	0.421395	0.856801	0.00881609
p-cresol sulfate	Xenobiotics	Benzoate Metabolism	0.00629315	1.43888	1.10831	1.86805	0.0102452
phenol sulfate	Amino Acid	Tyrosine Metabolism	0.00634229	1.54222	1.12992	2.10497	0.0102452
phenylacetylcarnitine	Peptide	Acetylated Peptides	0.00587543	1.77337	1.17971	2.66577	0.0102452
phenylacetylglutamine	Peptide	Acetylated Peptides	0.00620369	11.708	2.01044	68.1827	0.0102452
phosphocholine	Lipid	Phospholipid Metabolism	0.00134703	1.65552	1.21641	2.25314	0.0048629
picolinoylglycine	Lipid	Fatty Acid Metabolism (Acyl Glycine)	0.00727266	0.616773	0.433383	0.877766	0.0114544
quinolinate	Cofactors and Vitamins	Nicotinate and Nicotinamide Metabolism	0.00893035	0.628636	0.443896	0.890261	0.0137222
sphingomyelin (d18:1/19:0, d19:1/18:0)*	Lipid	Sphingomyelins	0.00915881	1.52808	1.11085	2.10203	0.0137382
sphingomyelin (d18:1/22:2, d18:2/22:1, d16:1/24:2)*	Lipid	Sphingomyelins	0.00943259	1.54359	1.11222	2.14227	0.0138198
sphingomyelin (d18:1/24:1, d18:2/24:0)*	Lipid	Sphingomyelins	0.0108774	0.614396	0.422309	0.893853	0.0152283
sphingomyelin (d18:2/23:1)*	Lipid	Sphingomyelins	0.0106361	1.42775	1.0864	1.87636	0.0152283
sphingomyelin (d18:2/24:1, d18:1/24:2)*	Lipid	Sphingomyelins	0.0115588	1.3994	1.07814	1.81639	0.0158305
sphingomyelin (d18:2/24:2)*	Lipid	Sphingomyelins	0.0135816	0.644807	0.455089	0.913613	0.0182051
stearoyl sphingomyelin (d18:1/18:0)	Lipid	Sphingomyelins	0.0142027	0.663405	0.477888	0.92094	0.018641
X-11308			0.0182817	0.637128	0.438156	0.926455	0.023505
X-11372			0.0191221	1.43882	1.0613	1.95063	0.0240938
X-11407			0.0217317	0.699801	0.51592	0.949221	0.0263288
X-11880			0.0215581	1.38794	1.04941	1.83567	0.0263288
X-12100			0.0230243	0.62172	0.412685	0.936638	0.0273685
X-12462			0.0315439	0.67892	0.476994	0.966328	0.0368012
X-13729			0.0323293	1.42964	1.03058	1.98323	0.0370317
X-16935			0.034708	1.37206	1.023	1.84024	0.0390465
X-18922			0.042491	1.36319	1.01055	1.83888	0.0469637
X-21286			0.0475427	0.6491	0.423308	0.995328	0.0516412
X-22771			0.0646617	1.33156	0.982734	1.80419	0.0690456
X-24309			0.0672683	0.718705	0.504548	1.02376	0.0706317
X-24337			0.0921098	0.758873	0.550467	1.04618	0.0951298
X-24951			0.0953021	0.765611	0.559395	1.04785	0.0968392
X-24953			0.2171	1.20387	0.896653	1.61634	0.2171

## Sheet: table S9
Metabolites	SUPER_PATHWAY	SUB_PATHWAY	p-value	OR	Lower 95% CI	Higher 95% CI	q-value
1-lignoceroyl-GPC (24:0)	Lipid	Lysophospholipid	0.0831836	0.747939	0.538483	1.03887	0.0831836
1-linolenoylglycerol (18:3)	Lipid	Monoacylglycerol	0.000571104	1.65696	1.24319	2.20843	0.00359795
1-margaroylglycerol (17:0)	Lipid	Monoacylglycerol	9.21e-05	1.67362	1.29288	2.16647	0.00116037
1-stearoyl-2-arachidonoyl-GPI (18:0/20:4)	Lipid	Phosphatidylinositol (PI)	0.00575137	1.59924	1.14602	2.23169	0.00862706
2-hydroxybutyrate/2-hydroxyisobutyrate	Amino Acid	Glutathione Metabolism	0.00117513	0.508132	0.337582	0.764845	0.00390775
3beta,7alpha-dihydroxy-5-cholestenoate	Lipid	Sterol	0.0110785	0.604651	0.410128	0.891436	0.013422
3-methyl-2-oxobutyrate	Amino Acid	Leucine, Isoleucine and Valine Metabolism	0.000431911	0.482494	0.321549	0.723998	0.00302338
3-methyl-2-oxovalerate	Amino Acid	Leucine, Isoleucine and Valine Metabolism	0.00179489	0.551043	0.379067	0.801042	0.00508566
4-methyl-2-oxopentanoate	Amino Acid	Leucine, Isoleucine and Valine Metabolism	0.000890495	0.526822	0.360992	0.768831	0.00390775
6-hydroxyindole sulfate	Xenobiotics	Chemical	0.00186485	1.59214	1.18776	2.13418	0.00508566
alpha-hydroxyisocaproate	Amino Acid	Leucine, Isoleucine and Valine Metabolism	0.010555	0.624154	0.434897	0.89577	0.0132993
alpha-tocopherol	Cofactors and Vitamins	Tocopherol Metabolism	0.000962734	1.68084	1.23489	2.28783	0.00390775
ascorbate (Vitamin C)	Cofactors and Vitamins	Ascorbate and Aldarate Metabolism	0.00205926	0.448081	0.268911	0.746629	0.00508566
aspartate	Amino Acid	Alanine and Aspartate Metabolism	0.00642247	1.51468	1.12368	2.04173	0.00899146
bilirubin (E,Z or Z,E)*	Cofactors and Vitamins	Hemoglobin and Porphyrin Metabolism	0.0218217	0.647292	0.446343	0.938711	0.0241187
cysteine sulfinic acid	Amino Acid	Methionine, Cysteine, SAM and Taurine Metabolism	0.00489967	1.4951	1.12978	1.97855	0.00791484
eicosenedioate (C20:1-DC)*	Lipid	Fatty Acid, Dicarboxylate	0.00250085	0.547264	0.370228	0.808954	0.00508566
Fibrinopeptide B (1-9)**	Peptide	Fibrinogen Cleavage Peptide	0.0244397	1.39042	1.04342	1.85282	0.0260966
gamma-tocopherol/beta-tocopherol	Cofactors and Vitamins	Tocopherol Metabolism	0.00628898	1.49331	1.12003	1.99101	0.00899146
glu-gly-asn-val**	Peptide	Polypeptide	0.0592864	1.35705	0.988108	1.86374	0.0602426
glycerophosphoinositol*	Lipid	Phospholipid Metabolism	0.00536103	1.55794	1.14029	2.12854	0.00825237
glycosyl-N-tricosanoyl-sphingadienine (d18:2/23:0)*	Lipid	Hexosylceramides (HCER)	0.0024839	0.496792	0.315746	0.781647	0.00508566
glycylvaline	Peptide	Dipeptide	0.0289992	1.43656	1.03778	1.98857	0.0304492
guanidinoacetate	Amino Acid	Creatine Metabolism	0.00745001	0.536293	0.339791	0.846432	0.00998618
hydroquinone sulfate	Xenobiotics	Drug - Topical Agents	0.0160906	1.55047	1.08484	2.21595	0.0181019
indolin-2-one	Xenobiotics	Food Component/Plant	2.25e-05	1.93823	1.42724	2.63216	0.000610164
isocitrate	Energy	TCA Cycle	0.00729205	0.617133	0.43377	0.878007	0.00998618
kynurenate	Amino Acid	Tryptophan Metabolism	0.00262299	0.539865	0.36132	0.806638	0.00508566
lactosyl-N-palmitoyl-sphingosine (d18:1/16:0)	Lipid	Lactosylceramides (LCER)	0.00223122	1.71346	1.21327	2.41986	0.00508566
lanthionine	Amino Acid	Methionine, Cysteine, SAM and Taurine Metabolism	0.00263579	0.220657	0.0824132	0.5908	0.00508566
N2-acetyl,N6,N6-dimethyllysine	Amino Acid	Lysine Metabolism	2.91e-05	1.9029	1.40742	2.57281	0.000610164
N2-acetyl,N6-methyllysine	Amino Acid	Lysine Metabolism	8.78e-06	2.04492	1.49174	2.80324	0.000553335
N-acetylhistidine	Amino Acid	Histidine Metabolism	0.00252004	0.596236	0.426296	0.833923	0.00508566
N-acetyltyrosine	Amino Acid	Tyrosine Metabolism	0.0155781	0.677475	0.494148	0.928815	0.017844
p-cresol sulfate	Xenobiotics	Benzoate Metabolism	0.0150929	1.45058	1.07462	1.95807	0.0176084
phenol sulfate	Amino Acid	Tyrosine Metabolism	0.0317739	1.56399	1.03978	2.35248	0.0328156
phenylacetylcarnitine	Peptide	Acetylated Peptides	0.0048236	1.56346	1.14584	2.13329	0.00791484
phenylacetylglutamine	Peptide	Acetylated Peptides	0.00108375	1.68017	1.23081	2.29358	0.00390775
phosphocholine	Lipid	Phospholipid Metabolism	0.024226	0.573567	0.353685	0.930146	0.0260966
picolinoylglycine	Lipid	Fatty Acid Metabolism (Acyl Glycine)	0.00308783	0.568018	0.390526	0.826179	0.00540371
quinolinate	Cofactors and Vitamins	Nicotinate and Nicotinamide Metabolism	0.00537059	1.53513	1.13525	2.07585	0.00825237
sphingomyelin (d18:1/19:0, d19:1/18:0)*	Lipid	Sphingomyelins	0.00235245	1.6781	1.20214	2.34252	0.00508566
sphingomyelin (d18:1/22:2, d18:2/22:1, d16:1/24:2)*	Lipid	Sphingomyelins	0.00855642	1.62273	1.13115	2.32793	0.0110011
sphingomyelin (d18:1/24:1, d18:2/24:0)*	Lipid	Sphingomyelins	0.00641708	1.57453	1.13602	2.18232	0.00899146
sphingomyelin (d18:2/23:1)*	Lipid	Sphingomyelins	0.00266392	1.71596	1.20644	2.44066	0.00508566
sphingomyelin (d18:2/24:1, d18:1/24:2)*	Lipid	Sphingomyelins	0.00295561	1.69029	1.19575	2.38935	0.00532011
sphingomyelin (d18:2/24:2)*	Lipid	Sphingomyelins	0.000975531	1.848	1.28286	2.66211	0.00390775
stearoyl sphingomyelin (d18:1/18:0)	Lipid	Sphingomyelins	0.00257362	1.60366	1.17965	2.18007	0.00508566
X-11308			0.000320525	0.474382	0.316016	0.712111	0.00252413
X-11372			6.7e-05	0.418536	0.272749	0.642248	0.00105563
X-11407			0.00852147	11.0064	1.84322	65.7229	0.0110011
X-11880			0.000136351	0.437042	0.285645	0.668682	0.00143168
X-12100			0.0114466	1.43969	1.08542	1.90958	0.0136064
X-12462			0.00395175	0.574909	0.394557	0.837702	0.00672866
X-13729			0.0108105	1.4812	1.095	2.00362	0.0133542
X-16935			0.000958329	0.512198	0.344345	0.761871	0.00390775
X-18922			0.00124055	0.528683	0.359086	0.778381	0.00390775
X-21286			0.000704552	1.73792	1.2623	2.39274	0.00390775
X-22771			0.00101085	0.48075	0.310658	0.74397	0.00390775
X-24309			0.0029352	0.580092	0.405188	0.830495	0.00532011
X-24337			0.000162925	1.80573	1.32813	2.45507	0.00146633
X-24951			0.00120245	0.52996	0.360863	0.778294	0.00390775
X-24953			0.00259048	0.49692	0.315277	0.783216	0.00508566

[truncated: 10 more sheets: table S10, table S11, table S12, table S13, table S14, table S15, table S16, table S17, table S18, table S19]
